# Supplementary material for: (Z)-3-Benzyl-1,5-benzothia­zepin-4(5H)-one
Source: Acta Crystallogr Sect E Struct Rep Online. 2012 Jul 4;68(Pt 8):o2329. doi: 10.1107/S1600536812029054 (PMC3414268; doi:10.1107/S1600536812029054)
Supplement: Supplementary file 2 [file e-68-o2329-Isup2.hkl]

#
# h,k,l, Fc-squared, Fo-squared, sigma(Fo-squared) and status flag
#
data_I
_shelx_title ' ssmprs1_0m in P 1 21/c 1'
_shelx_refln_list_code          4
_shelx_F_calc_maximum      124.93
_exptl_crystal_F_000       560.00
_reflns_d_resolution_high  0.7500
 
loop_
 _symmetry_equiv_pos_as_xyz
 'x, y, z'
 '-x, y+1/2, -z+1/2'
 '-x, -y, -z'
 'x, -y-1/2, z-1/2'
 
_cell_length_a     9.3409
_cell_length_b    11.7876
_cell_length_c    11.8310
_cell_angle_alpha  90.000
_cell_angle_beta   94.727
_cell_angle_gamma  90.000
 
_shelx_F_squared_multiplier     1.000
 
loop_
 _refln_index_h
 _refln_index_k
 _refln_index_l
 _refln_F_squared_calc
 _refln_F_squared_meas
 _refln_F_squared_sigma
 _refln_observed_status
   1   0   0      960.33     1004.01     20.65 o
   2   0   0     2112.89     2154.93     29.55 o
   3   0   0     1484.56     1472.72     20.34 o
   4   0   0       32.28       25.87      0.82 o
   5   0   0      837.05      791.34     10.68 o
   6   0   0     3936.97     3996.82     54.88 o
   7   0   0       61.63       65.49      2.28 o
   8   0   0      340.78      316.99      6.65 o
   9   0   0      143.74      139.44      4.54 o
  10   0   0       93.63       97.25      3.91 o
  11   0   0        1.73        2.96      2.22 o
  12   0   0       15.35        9.75      2.81 o
   1   1   0     2901.82     2833.99     28.45 o
   2   1   0      942.26      987.25     11.55 o
   3   1   0       15.07       14.38      0.34 o
   4   1   0      684.66      662.72      6.32 o
   5   1   0      311.50      369.97      3.91 o
   6   1   0        5.39        7.52      0.47 o
   7   1   0     2369.02     2409.98     25.85 o
   8   1   0      287.42      282.78      4.60 o
   9   1   0       63.68       59.59      2.06 o
  10   1   0       10.24        8.58      1.27 o
  11   1   0       58.36       56.65      2.61 o
  12   1   0        0.47        1.47      1.31 o
   0   2   0    10685.61     9400.76    131.70 o
   1   2   0       31.17       38.50      0.61 o
   2   2   0       40.57       52.69      1.29 o
   3   2   0      805.00      915.75      8.88 o
   4   2   0       51.22       43.94      0.75 o
   5   2   0       93.67      113.08      1.51 o
   6   2   0      482.67      473.86      5.20 o
   7   2   0       83.25       83.71      1.61 o
   8   2   0       78.81       77.05      2.01 o
   9   2   0       43.03       40.42      1.76 o
  10   2   0        4.27        2.61      1.11 o
  11   2   0        1.88        0.92      1.10 o
  12   2   0       39.59       37.67      2.35 o
   1   3   0     1861.16     1818.54     30.72 o
   2   3   0     1014.48     1048.62     11.34 o
   3   3   0      146.86      148.06      1.77 o
   4   3   0      206.78      190.51      2.42 o
   5   3   0      677.65      690.66      7.23 o
   6   3   0        0.93        1.12      0.29 o
   7   3   0      291.22      294.22      3.74 o
   8   3   0      193.54      198.94      3.49 o
   9   3   0        3.89        4.66      1.15 o
  10   3   0       23.73       24.12      1.79 o
  11   3   0        1.16        0.12      1.37 o
  12   3   0        7.26        5.22      1.46 o
   0   4   0     2236.50     2262.84     27.88 o
   1   4   0      523.84      558.57      8.32 o
   2   4   0     1198.78     1146.12     11.03 o
   3   4   0     1285.58     1298.89     15.52 o
   4   4   0       39.32       33.80      0.87 o
   5   4   0       34.78       33.08      0.75 o
   6   4   0      827.92      864.91     11.24 o
   7   4   0       25.89       27.51      1.17 o
   8   4   0      129.12      126.18      2.78 o
   9   4   0       22.79       23.96      1.65 o
  10   4   0      291.76      298.59      6.36 o
  11   4   0        2.15        1.15      1.18 o
  12   4   0       49.79       54.83      4.88 o
   1   5   0        5.08       18.18      0.38 o
   2   5   0      578.48      593.93      5.93 o
   3   5   0     1910.47     2116.46     22.77 o
   4   5   0      386.98      401.95      4.43 o
   5   5   0     1111.72     1211.27     12.81 o
   6   5   0        1.87        2.03      0.68 o
   7   5   0       44.18       46.67      1.49 o
   8   5   0        1.54        2.58      0.76 o
   9   5   0       58.70       60.96      2.49 o
  10   5   0       95.83      104.12      3.91 o
  11   5   0       13.55       11.13      1.83 o
   0   6   0      887.81      877.88     11.15 o
   1   6   0       40.82       33.75      0.65 o
   2   6   0       16.84       28.08      0.61 o
   3   6   0      523.46      515.80      7.90 o
   4   6   0        2.96        2.52      0.45 o
   5   6   0      324.60      329.84      4.33 o
   6   6   0     1134.08     1124.02     14.46 o
   7   6   0       24.43       25.11      1.31 o
   8   6   0      367.68      354.43      8.61 o
   9   6   0      240.24      223.73      5.99 o
  10   6   0       71.75       68.84      8.42 o
  11   6   0       27.92       33.57      2.48 o
   1   7   0      391.59      358.45      3.89 o
   2   7   0      514.20      519.72      6.68 o
   3   7   0        9.92       12.04      0.54 o
   4   7   0      228.50      217.74      3.82 o
   5   7   0      325.98      315.61      5.23 o
   6   7   0       45.41       45.05      1.67 o
   7   7   0        7.53        4.21      0.84 o
   8   7   0        2.82        1.41      0.86 o
   9   7   0       24.62       29.16      2.02 o
  10   7   0        4.54        3.30      1.35 o
  11   7   0        3.84        3.97      1.56 o
   0   8   0      744.51      756.23     11.18 o
   1   8   0       18.78       17.01      0.61 o
   2   8   0       91.72       97.18      1.47 o
   3   8   0      615.06      590.92      8.70 o
   4   8   0        8.58        9.68      0.95 o
   5   8   0      395.96      399.70      6.99 o
   6   8   0      180.77      167.71      3.73 o
   7   8   0        1.72        1.56      0.78 o
   8   8   0       56.18       54.13      1.98 o
   9   8   0       13.72       10.69      2.22 o
  10   8   0        1.31        1.77      1.24 o
   1   9   0      401.11      435.72      6.23 o
   2   9   0        0.06        0.14      0.38 o
   3   9   0      139.46      124.44      1.97 o
   4   9   0       78.97       81.52      1.96 o
   5   9   0        8.54        7.75      0.80 o
   6   9   0        0.86        0.28      0.64 o
   7   9   0      114.10      108.64      2.71 o
   8   9   0       13.51       12.95      1.56 o
   9   9   0        0.20        0.93      1.09 o
  10   9   0        0.02       -0.34      1.17 o
   0  10   0      249.20      253.85      5.04 o
   1  10   0      103.60      104.52      2.43 o
   2  10   0      488.61      449.16      7.24 o
   3  10   0        6.29       10.41      0.93 o
   4  10   0      154.73      143.13      3.10 o
   5  10   0       28.30       22.40      1.46 o
   6  10   0       22.27       22.18      1.57 o
   7  10   0       66.22       63.99      1.86 o
   8  10   0        6.01        5.93      0.88 o
   9  10   0        2.00        2.55      1.01 o
   1  11   0      148.79      133.55      3.67 o
   2  11   0        2.68        2.47      0.88 o
   3  11   0       53.24       46.27      3.33 o
   4  11   0        0.02        1.83      0.88 o
   5  11   0        0.40        0.98      0.74 o
   6  11   0       62.13       55.98      1.99 o
   7  11   0       11.31        7.17      1.25 o
   8  11   0        0.41       -0.37      1.04 o
   0  12   0      367.13      349.21     10.94 o
   1  12   0        9.36        6.72      2.00 o
   2  12   0        1.17        2.44      0.94 o
   3  12   0        0.66        1.63      1.48 o
   4  12   0       84.64       89.75      3.33 o
   5  12   0       72.62       72.13      2.82 o
   6  12   0      162.92      167.28      3.74 o
   7  12   0        2.96        1.54      0.93 o
   8  12   0        5.94        6.01      1.24 o
   1  13   0       26.42       25.82      1.67 o
   2  13   0       10.77       10.20      1.30 o
   3  13   0       20.22       19.30      1.57 o
   4  13   0        0.17        0.89      0.94 o
   5  13   0       17.57       21.41      1.78 o
   6  13   0        2.23        3.03      1.25 o
   0  14   0        3.05        5.76      1.63 o
   1  14   0       31.03       27.84      1.83 o
   2  14   0       10.91       13.31      1.41 o
   3  14   0        0.53       -0.80      1.18 o
   4  14   0        1.39        1.63      1.48 o
   5  14   0        8.45        7.75      1.41 o
   1  15   0        1.80        1.03      1.04 o
   2  15   0        7.52       11.53      1.57 o
   3  15   0        0.35        0.89      1.15 o
 -12   1   1       18.80       19.35      1.84 o
 -11   1   1        0.00       -0.99      0.99 o
 -10   1   1        2.12        2.01      1.09 o
  -9   1   1        8.71       10.07      1.05 o
  -8   1   1      355.90      357.97      5.41 o
  -7   1   1       85.14       87.44      1.39 o
  -6   1   1      178.07      190.68      2.26 o
  -5   1   1      292.38      307.16      3.41 o
  -4   1   1      211.95      216.40      2.45 o
  -3   1   1        0.17        0.41      0.16 o
  -2   1   1     3679.84     3790.28     39.18 o
  -1   1   1       16.37       18.75      0.34 o
   0   1   1      140.70      155.27      1.77 o
   1   1   1       22.75       27.91      0.58 o
   2   1   1        2.80        8.18      0.29 o
   3   1   1       58.29       60.78      0.89 o
   4   1   1      125.13      129.24      1.64 o
   5   1   1      586.42      604.45      6.31 o
   6   1   1       33.91       38.25      0.89 o
   7   1   1       19.59       19.41      0.82 o
   8   1   1      252.65      247.72      4.20 o
   9   1   1        3.20        2.69      1.04 o
  10   1   1       29.11       28.90      1.87 o
  11   1   1        5.37        7.50      1.72 o
  12   1   1        0.58        0.15      1.57 o
 -12   2   1        0.41       -0.16      1.19 o
 -11   2   1        2.72        1.13      1.15 o
 -10   2   1        0.82        0.64      1.02 o
  -9   2   1        4.79        2.33      0.77 o
  -8   2   1        5.16        4.44      0.68 o
  -7   2   1       73.27       65.57      1.40 o
  -6   2   1        9.31        8.96      0.42 o
  -5   2   1      382.43      409.05      4.40 o
  -4   2   1        2.33        2.03      0.27 o
  -3   2   1      298.63      297.21      3.49 o
  -2   2   1      586.88      575.69      6.31 o
  -1   2   1        1.62        1.65      0.17 o
   0   2   1      242.21      238.67      2.95 o
   1   2   1    15606.63    13919.16    237.65 o
   2   2   1     2456.40     2567.93     25.79 o
   3   2   1        1.95        2.22      0.23 o
   4   2   1       24.90       30.61      0.69 o
   5   2   1       96.86      111.86      1.56 o
   6   2   1        7.75        7.79      0.69 o
   7   2   1      407.00      414.45      5.11 o
   8   2   1       76.70       75.55      2.30 o
   9   2   1       30.17       31.20      1.58 o
  10   2   1        3.25        2.92      1.39 o
  11   2   1        8.28        6.32      1.42 o
  12   2   1        0.41       -1.26      1.45 o
 -12   3   1        0.16       -0.18      1.28 o
 -11   3   1       68.82       70.00      2.86 o
 -10   3   1        4.80        5.75      1.50 o
  -9   3   1        0.64        0.16      0.93 o
  -8   3   1        0.02       -0.40      0.56 o
  -7   3   1      175.89      164.40      2.68 o
  -6   3   1       29.88       30.70      0.71 o
  -5   3   1      594.61      600.04      6.82 o
  -4   3   1       41.83       47.64      0.78 o
  -3   3   1      669.21      713.57      6.99 o
  -2   3   1     2402.27     2379.27     23.63 o
  -1   3   1       79.26       98.23      1.23 o
   0   3   1      319.76      276.87      3.16 o
   1   3   1     1028.38     1050.49     11.32 o
   2   3   1      141.18      160.76      2.45 o
   3   3   1      510.68      579.69      6.47 o
   4   3   1       28.19       31.66      0.78 o
   5   3   1      120.68      119.78      1.66 o
   6   3   1        1.84        1.37      0.33 o
   7   3   1        0.11       -0.42      0.42 o
   8   3   1        0.11       -0.76      0.76 o
   9   3   1       49.79       45.58      2.12 o
  10   3   1        7.73        6.18      1.24 o
  11   3   1       14.03       14.45      1.62 o
  12   3   1        6.40        6.54      1.82 o
 -12   4   1        0.02       -1.36      1.41 o
 -11   4   1        0.96        1.87      1.45 o
 -10   4   1       14.41       19.00      1.98 o
  -9   4   1      148.08      157.76      4.00 o
  -8   4   1      123.35      118.85      2.64 o
  -7   4   1      121.87      124.09      2.25 o
  -6   4   1       80.96       79.41      1.82 o
  -5   4   1       86.35       92.75      1.39 o
  -4   4   1     1028.08     1109.34     10.85 o
  -3   4   1      681.33      714.03      7.31 o
  -2   4   1      516.94      567.00      5.91 o
  -1   4   1       84.89       99.71      1.34 o
   0   4   1       96.85       94.52      1.13 o
   1   4   1      307.29      308.66      3.91 o
   2   4   1        1.20        3.51      0.22 o
   3   4   1      960.04     1058.20     16.83 o
   4   4   1      314.48      376.54      4.27 o
   5   4   1      359.11      373.64      4.06 o
   6   4   1      161.79      162.33      2.53 o
   7   4   1      116.78      116.43      2.59 o
   8   4   1        8.76        8.62      1.19 o
   9   4   1      442.70      431.76      8.13 o
  10   4   1       12.74       13.85      1.61 o
  11   4   1       15.40       21.50      2.74 o
 -11   5   1       56.17       49.38      2.98 o
 -10   5   1        7.21        5.10      1.51 o
  -9   5   1        6.61        9.54      1.17 o
  -8   5   1        3.63        2.91      0.86 o
  -7   5   1      305.59      300.08      4.65 o
  -6   5   1      332.35      336.70      5.02 o
  -5   5   1      104.09      102.77      1.73 o
  -4   5   1        6.63       11.20      0.45 o
  -3   5   1      128.69      137.93      2.23 o
  -2   5   1       12.53       10.65      0.61 o
  -1   5   1      103.41      134.93      1.72 o
   0   5   1       88.00      100.98      1.88 o
   1   5   1     1012.52     1050.67     10.93 o
   2   5   1     2950.08     3049.10     57.85 o
   3   5   1        2.57        1.42      0.25 o
   4   5   1      102.69       94.57      1.71 o
   5   5   1      102.14      105.02      1.65 o
   6   5   1       38.64       39.46      1.15 o
   7   5   1      408.68      383.36      5.69 o
   8   5   1       54.26       61.07      2.28 o
   9   5   1       21.27       20.26      1.54 o
  10   5   1        7.63        7.48      1.75 o
  11   5   1       12.84       12.55      1.53 o
 -11   6   1        0.00        2.14      1.46 o
 -10   6   1       43.12       39.26      3.10 o
  -9   6   1       29.82       26.97      1.59 o
  -8   6   1       75.50       73.12      2.29 o
  -7   6   1      167.26      148.66      3.37 o
  -6   6   1      217.44      197.78      4.38 o
  -5   6   1      551.42      528.27     10.16 o
  -4   6   1      205.58      211.26      3.42 o
  -3   6   1      194.72      197.96      3.13 o
  -2   6   1       63.50       83.66      1.29 o
  -1   6   1      575.85      589.32      7.28 o
   0   6   1      738.15      784.81      9.59 o
   1   6   1      779.68      775.41      8.43 o
   2   6   1       90.66      106.52      1.70 o
   3   6   1      180.14      170.25      2.54 o
   4   6   1        8.17        8.45      0.48 o
   5   6   1      103.59      108.34      1.88 o
   6   6   1      175.26      172.47      3.03 o
   7   6   1       29.99       26.99      1.97 o
   8   6   1       62.98       57.48      2.26 o
   9   6   1       49.46       52.23      2.28 o
  10   6   1        3.47        2.56      1.35 o
  11   6   1       38.75       40.75      2.59 o
 -11   7   1        9.01        7.09      1.72 o
 -10   7   1       14.21       13.17      1.78 o
  -9   7   1        4.74        6.05      1.06 o
  -8   7   1       27.32       23.26      2.38 o
  -7   7   1       67.92       71.31      2.16 o
  -6   7   1        4.79        0.78      0.89 o
  -5   7   1       41.27       38.06      1.59 o
  -4   7   1      355.43      343.01      5.06 o
  -3   7   1       77.64       71.49      1.25 o
  -2   7   1       18.21       13.21      0.53 o
  -1   7   1       57.80       74.84      1.19 o
   0   7   1     1190.53     1318.55     12.84 o
   1   7   1     1223.54     1311.08     13.23 o
   2   7   1      214.48      197.59      2.81 o
   3   7   1        4.55        3.69      0.40 o
   4   7   1       20.08       22.47      0.68 o
   5   7   1        0.10       -0.02      0.39 o
   6   7   1       24.73       20.81      2.57 o
   7   7   1       26.12       26.99      1.40 o
   8   7   1        4.51        3.68      0.88 o
   9   7   1        0.25        0.59      1.06 o
  10   7   1       11.27       13.82      1.63 o
  11   7   1       12.76       14.04      2.96 o
 -10   8   1       10.38       12.39      1.67 o
  -9   8   1       14.08       12.95      1.25 o
  -8   8   1        7.68        7.87      1.02 o
  -7   8   1        1.26        0.80      0.69 o
  -6   8   1       56.61       58.89      3.92 o
  -5   8   1      395.19      404.59      8.41 o
  -4   8   1      165.61      159.28      3.52 o
  -3   8   1       52.88       48.09      1.19 o
  -2   8   1       49.86       52.46      1.44 o
  -1   8   1        0.42        1.94      0.38 o
   0   8   1      209.99      217.75      3.51 o
   1   8   1       90.58       92.69      1.86 o
   2   8   1       94.39       91.08      1.66 o
   3   8   1      203.21      215.00      3.53 o
   4   8   1       83.45       80.23      2.03 o
   5   8   1       13.73       14.16      0.87 o
   6   8   1       48.70       46.55      1.57 o
   7   8   1       39.55       36.58      1.52 o
   8   8   1        6.40        6.17      1.09 o
   9   8   1       39.56       46.68      2.29 o
  10   8   1       11.42       10.59      1.70 o
 -10   9   1        0.01        0.88      1.24 o
  -9   9   1       13.45       18.18      1.71 o
  -8   9   1        0.76        1.52      0.82 o
  -7   9   1        2.70        0.81      0.96 o
  -6   9   1        3.41        5.34      0.82 o
  -5   9   1        4.11        2.51      1.03 o
  -4   9   1       82.92       78.17      2.01 o
  -3   9   1      265.32      273.90      5.45 o
  -2   9   1      103.38      105.34      2.92 o
  -1   9   1       33.64       33.92      1.16 o
   0   9   1      202.63      190.84      3.26 o
   1   9   1       63.12       52.92      1.42 o
   2   9   1      211.26      221.54      3.23 o
   3   9   1       93.77       94.99      2.46 o
   4   9   1      172.95      153.90      3.38 o
   5   9   1      190.67      177.75      9.90 o
   6   9   1       42.89       42.60      2.19 o
   7   9   1      124.09      123.56      3.91 o
   8   9   1        6.25        6.06      1.92 o
   9   9   1       18.59       20.99      2.81 o
  10   9   1       11.52       15.81      2.96 o
  -9  10   1       23.36       28.96      1.59 o
  -8  10   1        6.03        5.07      0.91 o
  -7  10   1        3.73        2.24      0.86 o
  -6  10   1       10.38       11.09      0.96 o
  -5  10   1        0.01       -0.64      0.93 o
  -4  10   1      127.28      122.56      3.50 o
  -3  10   1      449.34      423.24      8.83 o
  -2  10   1      247.27      247.41      5.06 o
  -1  10   1       36.93       37.64      1.38 o
   0  10   1      147.95      153.49      2.86 o
   1  10   1       25.07       24.58      1.07 o
   2  10   1        0.68       -0.57      0.57 o
   3  10   1      172.35      173.85      3.55 o
   4  10   1       72.22       62.37      2.40 o
   5  10   1       42.62       46.00      2.14 o
   6  10   1       43.12       44.46      3.92 o
   7  10   1        0.36       -0.92      0.92 o
   8  10   1        3.57        2.81      1.77 o
   9  10   1       12.52        9.75      2.36 o
  -8  11   1        2.98        3.59      0.87 o
  -7  11   1        6.08        6.24      0.97 o
  -6  11   1       25.57       21.99      1.05 o
  -5  11   1      125.70      126.52      2.87 o
  -4  11   1      171.71      170.89      5.47 o
  -3  11   1        0.86        1.33      0.94 o
  -2  11   1      455.07      428.88      9.04 o
  -1  11   1        3.41        1.79      0.94 o
   0  11   1        0.06       -0.17      0.59 o
   1  11   1        3.26        3.46      0.75 o
   2  11   1        0.15       -0.22      0.99 o
   3  11   1      240.80      228.27      6.95 o
   4  11   1      146.89      148.05      4.38 o
   5  11   1        1.76        4.15      1.04 o
   6  11   1        9.10        9.67      2.22 o
   7  11   1       14.43       16.24      1.62 o
   8  11   1        1.39        3.40      1.77 o
  -8  12   1        0.18        0.07      0.86 o
  -7  12   1        2.82        0.53      0.78 o
  -6  12   1       23.42       29.63      2.51 o
  -5  12   1        0.13        1.63      1.04 o
  -4  12   1      149.37      132.54      6.06 o
  -3  12   1       70.67       80.75      2.87 o
  -2  12   1        3.84        3.75      1.26 o
  -1  12   1       48.83       51.58      2.14 o
   0  12   1        6.83        7.90      1.09 o
   1  12   1        0.05       -0.40      0.78 o
   2  12   1      124.50      122.71      3.08 o
   3  12   1       11.08       13.51      1.24 o
   4  12   1       19.45       26.89      3.84 o
   5  12   1      265.04      264.23      5.20 o
   6  12   1       54.66       60.46      2.16 o
   7  12   1       26.59       25.55      3.47 o
  -6  13   1        0.28       -0.99      0.99 o
  -5  13   1       79.32       85.18      3.19 o
  -4  13   1      111.00      116.19      3.76 o
  -3  13   1       10.13       13.38      1.36 o
  -2  13   1       30.32       28.39      1.78 o
  -1  13   1       16.76       15.06      1.41 o
   0  13   1      135.18      122.65      3.71 o
   1  13   1        2.97        5.34      1.11 o
   2  13   1      119.82      118.83      3.65 o
   3  13   1        1.12        0.48      1.03 o
   4  13   1       71.12       85.54      3.08 o
   5  13   1        7.65        7.27      1.55 o
   6  13   1        1.72        1.27      0.90 o
  -5  14   1       26.49       30.68      2.09 o
  -4  14   1        0.12        1.55      1.15 o
  -3  14   1       15.74       19.45      1.62 o
  -2  14   1        1.92        1.48      1.04 o
  -1  14   1        6.57        5.40      1.48 o
   0  14   1       27.10       33.83      2.04 o
   1  14   1       68.99       69.22      2.82 o
   2  14   1        1.04        0.09      0.99 o
   3  14   1       88.41       99.50      6.65 o
   4  14   1        0.00        0.49      1.09 o
   5  14   1        2.75        0.84      1.09 o
  -3  15   1        2.36        1.26      1.15 o
  -2  15   1        5.02        6.37      2.22 o
  -1  15   1       19.48       19.72      1.72 o
   0  15   1        1.33        1.28      1.09 o
   1  15   1       21.05       21.14      1.77 o
   2  15   1       33.31       34.76      2.19 o
   3  15   1        0.06        0.24      1.14 o
 -12   0   2       17.26       11.87      2.66 o
 -11   0   2        1.79        2.32      2.44 o
 -10   0   2       19.77       17.70      2.66 o
  -9   0   2      363.97      361.30      8.67 o
  -8   0   2      225.98      229.36      4.27 o
  -7   0   2       62.24       54.73      1.67 o
  -6   0   2     1601.17     1639.65     27.29 o
  -5   0   2       77.74       93.91      2.03 o
  -4   0   2      384.64      431.72      6.91 o
  -3   0   2     1169.12     1238.67     18.62 o
  -2   0   2     4860.00     4739.26     62.27 o
  -1   0   2      145.72      172.81      2.16 o
   0   0   2      665.25      653.65      8.65 o
   1   0   2     1912.27     1897.81     28.13 o
   2   0   2      155.92      187.42      3.76 o
   3   0   2     2284.09     2532.28     37.51 o
   4   0   2     4699.69     5124.30     70.08 o
   5   0   2      118.38      137.14      2.99 o
   6   0   2       14.93       24.45      1.15 o
   7   0   2       96.03      100.91      2.89 o
   8   0   2        1.66        0.31      0.80 o
   9   0   2       62.56       56.45      3.99 o
  10   0   2        1.90        4.88      2.07 o
  11   0   2       47.80       47.73      4.29 o
  12   0   2      102.42       96.95      6.06 o
 -12   1   2       19.49       22.21      2.05 o
 -11   1   2        2.23        2.99      1.05 o
 -10   1   2       75.62       79.41      2.47 o
  -9   1   2       81.87       88.09      2.88 o
  -8   1   2      366.69      359.87      4.68 o
  -7   1   2       73.28       87.42      1.45 o
  -6   1   2      101.25      109.29      1.60 o
  -5   1   2      785.73      820.04      9.04 o
  -4   1   2     1630.62     1675.55     17.85 o
  -3   1   2     4686.35     4832.25     47.67 o
  -2   1   2    12780.84    12217.23    121.63 o
  -1   1   2     7005.87     6855.86     56.81 o
   0   1   2      826.36      813.59     10.77 o
   1   1   2    11836.81    11363.93    130.73 o
   2   1   2     7694.60     7802.85     76.32 o
   3   1   2     1402.80     1632.99     21.15 o
   4   1   2      129.45      115.71      1.60 o
   5   1   2      579.51      599.93      6.25 o
   6   1   2       44.96       36.50      0.98 o
   7   1   2      232.77      223.85      3.90 o
   8   1   2        4.98        2.20      0.83 o
   9   1   2        9.51        9.90      1.27 o
  10   1   2       80.66       83.96      6.21 o
  11   1   2       12.15       11.38      3.55 o
  12   1   2        0.20       -1.56      1.56 o
 -12   2   2        2.75        2.40      1.32 o
 -11   2   2       54.63       64.52      3.40 o
 -10   2   2        0.00       -0.51      0.82 o
  -9   2   2      203.59      204.39      3.80 o
  -8   2   2      400.08      395.92      5.37 o
  -7   2   2        0.00       -0.31      0.36 o
  -6   2   2      657.90      651.79      7.15 o
  -5   2   2      804.37      779.73      9.01 o
  -4   2   2        5.74       10.50      0.63 o
  -3   2   2     1035.07     1067.33     11.08 o
  -2   2   2     9267.84     9048.47     95.96 o
  -1   2   2     3928.78     3911.40     43.34 o
   0   2   2     2511.27     2420.58     30.09 o
   1   2   2      573.95      597.12      6.81 o
   2   2   2     6199.08     6372.12     73.87 o
   3   2   2     4266.56     4416.26     43.02 o
   4   2   2     2007.86     2290.87     23.40 o
   5   2   2     1269.93     1246.94     23.35 o
   6   2   2      592.17      557.90      6.49 o
   7   2   2       26.14       26.68      1.33 o
   8   2   2      787.66      778.99     10.66 o
   9   2   2      178.03      168.23      4.12 o
  10   2   2       83.76       78.90      2.88 o
  11   2   2        3.29        3.49      1.51 o
  12   2   2       25.76       27.09      2.50 o
 -12   3   2       23.93       25.08      2.40 o
 -11   3   2        3.72        4.80      1.57 o
 -10   3   2       54.76       53.99      2.92 o
  -9   3   2      212.74      216.87      3.72 o
  -8   3   2      205.39      202.15      3.24 o
  -7   3   2      155.72      145.75      2.74 o
  -6   3   2      121.21      129.13      1.98 o
  -5   3   2       31.25       29.28      0.74 o
  -4   3   2     1432.41     1499.21     16.79 o
  -3   3   2        3.58        5.33      0.65 o
  -2   3   2      913.44      924.91      8.74 o
  -1   3   2     5965.22     5587.66     59.01 o
   0   3   2      108.86       99.02      1.41 o
   1   3   2     1435.21     1409.82     15.12 o
   2   3   2     1090.19     1086.71     12.26 o
   3   3   2     1659.11     1835.09     17.45 o
   4   3   2      156.19      152.48      1.98 o
   5   3   2      242.33      244.61      3.03 o
   6   3   2       18.28       18.90      0.70 o
   7   3   2      406.31      390.27      6.49 o
   8   3   2       28.12       28.67      1.50 o
   9   3   2       24.67       26.05      1.69 o
  10   3   2       21.74       24.16      2.11 o
  11   3   2        0.77       -0.18      1.15 o
 -12   4   2        1.66        3.84      2.36 o
 -11   4   2        1.15       -0.18      1.40 o
 -10   4   2      114.81      107.15      4.08 o
  -9   4   2      187.87      186.24      4.33 o
  -8   4   2      529.25      506.79      7.71 o
  -7   4   2      139.62      143.23      3.25 o
  -6   4   2       67.87       51.72      1.24 o
  -5   4   2       53.53       50.90      1.00 o
  -4   4   2      764.50      831.94      8.77 o
  -3   4   2      470.42      461.97      5.29 o
  -2   4   2     1929.62     1986.98     20.37 o
  -1   4   2        2.60        4.18      0.28 o
   0   4   2     3622.05     3477.98     36.68 o
   1   4   2        3.87        6.81      0.32 o
   2   4   2      372.69      406.25      4.86 o
   3   4   2      520.13      494.32      8.26 o
   4   4   2       65.01       59.15      1.02 o
   5   4   2       63.79       63.76      1.20 o
   6   4   2      223.35      215.25      3.13 o
   7   4   2      217.97      217.07      3.82 o
   8   4   2      421.71      414.12      7.63 o
   9   4   2       65.21       66.95      3.34 o
  10   4   2      128.99      129.01      3.69 o
  11   4   2       11.39       12.97      1.61 o
 -11   5   2      194.37      177.67      5.59 o
 -10   5   2        0.67        1.61      1.30 o
  -9   5   2      554.17      526.10     11.35 o
  -8   5   2       63.75       61.09      2.28 o
  -7   5   2       11.21        5.37      0.78 o
  -6   5   2       20.25       15.04      1.30 o
  -5   5   2      215.61      206.00      2.74 o
  -4   5   2       58.20       47.17      0.98 o
  -3   5   2       52.71       58.26      1.40 o
  -2   5   2      512.49      505.33      5.76 o
  -1   5   2      676.37      635.89      7.40 o
   0   5   2       48.00       55.88      1.00 o
   1   5   2     3341.19     3519.51     39.48 o
   2   5   2       84.99       77.79      1.18 o
   3   5   2      289.36      327.65      4.38 o
   4   5   2      554.97      519.72      5.75 o
   5   5   2       23.82       28.19      0.82 o
   6   5   2      162.52      154.85      2.48 o
   7   5   2     1731.06     1706.86     26.35 o
   8   5   2       21.96       19.65      1.43 o
   9   5   2      189.96      197.93      4.56 o
  10   5   2        3.05        1.27      1.69 o
  11   5   2        1.69        1.29      2.48 o
 -11   6   2        9.80        6.88      1.72 o
 -10   6   2        0.13        2.43      2.00 o
  -9   6   2       25.74       22.62      1.47 o
  -8   6   2      325.16      309.61      8.78 o
  -7   6   2       45.53       50.91      2.19 o
  -6   6   2        5.57        8.20      0.92 o
  -5   6   2      104.36      102.17      2.29 o
  -4   6   2      441.66      503.51      7.67 o
  -3   6   2      104.54       88.85      1.32 o
  -2   6   2      635.22      669.63      7.58 o
  -1   6   2        0.09        1.32      0.27 o
   0   6   2     2416.97     2428.04     24.06 o
   1   6   2        7.01        9.08      0.56 o
   2   6   2        3.12       10.89      0.46 o
   3   6   2      266.96      262.42      3.29 o
   4   6   2       39.73       53.74      1.43 o
   5   6   2      362.28      343.24      4.47 o
   6   6   2       88.63       81.90      1.68 o
   7   6   2      118.19      115.96      2.53 o
   8   6   2       21.00       20.22      1.38 o
   9   6   2        0.50       -0.54      0.93 o
  10   6   2        8.00        9.16      1.78 o
  11   6   2       13.32       15.68      1.58 o
 -11   7   2       76.20       72.06      3.44 o
 -10   7   2        0.84        1.40      1.25 o
  -9   7   2       70.23       73.92      2.41 o
  -8   7   2       62.65       55.90      2.01 o
  -7   7   2       56.82       60.00      2.29 o
  -6   7   2      127.24      118.60      3.29 o
  -5   7   2      623.62      590.97     10.55 o
  -4   7   2      269.33      264.52      3.90 o
  -3   7   2      158.40      167.58      2.62 o
  -2   7   2       71.28       77.19      1.32 o
  -1   7   2      364.41      316.65      6.52 o
   0   7   2       35.57       39.36      0.91 o
   1   7   2      453.91      500.55      6.89 o
   2   7   2        2.76        0.09      0.26 o
   3   7   2       39.79       46.12      1.33 o
   4   7   2       20.66       14.66      0.84 o
   5   7   2        0.22       -0.45      0.56 o
   6   7   2        6.03        3.46      0.91 o
   7   7   2      344.31      346.05      5.45 o
   8   7   2        2.66        2.37      0.89 o
   9   7   2        0.42        0.63      1.01 o
  10   7   2        1.01        1.11      1.12 o
 -10   8   2        0.18        0.31      1.26 o
  -9   8   2        0.73        0.08      1.20 o
  -8   8   2        1.13        0.05      0.93 o
  -7   8   2        6.22        1.83      1.63 o
  -6   8   2        0.23       -0.67      0.67 o
  -5   8   2      135.36      124.79      3.23 o
  -4   8   2      216.19      199.85      4.16 o
  -3   8   2       92.38       94.70      2.16 o
  -2   8   2      223.89      199.05      3.36 o
  -1   8   2        1.11        0.97      0.41 o
   0   8   2      311.40      323.77      3.82 o
   1   8   2        5.08        1.86      0.39 o
   2   8   2      407.75      393.18      5.02 o
   3   8   2       53.36       55.89      1.55 o
   4   8   2      339.59      310.92      4.79 o
   5   8   2       24.64       22.10      1.31 o
   6   8   2        7.01        5.70      1.14 o
   7   8   2       35.68       31.02      3.18 o
   8   8   2        0.24       -0.59      1.63 o
   9   8   2       12.25       10.34      2.36 o
  10   8   2        2.24        3.99      2.36 o
 -10   9   2       33.43       32.91      2.19 o
  -9   9   2       26.48       34.60      1.91 o
  -8   9   2        0.11        0.48      0.79 o
  -7   9   2        0.14        1.70      0.94 o
  -6   9   2       44.93       45.77      2.03 o
  -5   9   2      201.78      187.03      3.65 o
  -4   9   2       21.24       23.24      2.44 o
  -3   9   2      513.22      506.37      9.25 o
  -2   9   2        4.87        3.15      0.59 o
  -1   9   2        2.01        2.39      0.53 o
   0   9   2        6.78        4.92      0.55 o
   1   9   2      188.15      162.63      2.72 o
   2   9   2        0.32        0.16      0.42 o
   3   9   2        5.44        4.98      0.82 o
   4   9   2       93.64       85.74      2.41 o
   5   9   2      271.52      261.05      7.98 o
   6   9   2        8.76        7.76      2.14 o
   7   9   2       25.94       27.42      1.91 o
   8   9   2       46.48       45.81      3.84 o
   9   9   2        2.00        3.84      2.07 o
  -9  10   2       32.74       34.28      1.73 o
  -8  10   2        3.43        3.95      0.91 o
  -7  10   2        9.10       11.02      1.22 o
  -6  10   2      103.92      106.37      2.56 o
  -5  10   2       49.39       49.84      2.19 o
  -4  10   2        2.23        0.90      0.96 o
  -3  10   2      751.32      719.30     14.21 o
  -2  10   2      472.45      470.84      8.27 o
  -1  10   2      150.58      147.18      3.03 o
   0  10   2       45.59       49.11      1.45 o
   1  10   2      239.28      240.44      4.03 o
   2  10   2      431.89      398.52      5.78 o
   3  10   2      384.53      366.06      6.72 o
   4  10   2      344.98      314.80      7.21 o
   5  10   2       53.91       58.23      2.59 o
   6  10   2       25.63       31.01      1.93 o
   7  10   2        7.44       10.64      2.22 o
   8  10   2       11.65        7.54      2.22 o
   9  10   2       21.65       26.01      3.10 o
  -8  11   2        8.63        8.88      0.96 o
  -7  11   2       17.00       14.94      1.07 o
  -6  11   2        7.82        5.67      1.20 o
  -5  11   2      224.93      209.33      5.33 o
  -4  11   2      102.56      102.26      3.23 o
  -3  11   2      559.54      555.49     11.44 o
  -2  11   2       70.41       77.51      2.61 o
  -1  11   2       70.28       65.60      1.91 o
   0  11   2        8.29        8.78      0.79 o
   1  11   2      124.19      109.77      2.76 o
   2  11   2       13.81       15.62      1.10 o
   3  11   2       82.47       74.03      1.94 o
   4  11   2       10.35       11.02      1.02 o
   5  11   2        1.00        0.68      1.03 o
   6  11   2       30.98       29.17      1.93 o
   7  11   2       41.44       42.12      3.55 o
   8  11   2        0.50        1.03      1.92 o
  -7  12   2        0.21        0.74      0.84 o
  -6  12   2       47.82       59.38      2.00 o
  -5  12   2        4.35        4.93      1.55 o
  -4  12   2        2.36        1.90      0.92 o
  -3  12   2        1.10        0.40      0.88 o
  -2  12   2       33.85       30.65      1.77 o
  -1  12   2       44.09       41.66      1.98 o
   0  12   2       11.37       10.19      1.03 o
   1  12   2        0.13       -0.79      0.79 o
   2  12   2       12.91       17.84      1.23 o
   3  12   2        3.38        4.14      1.03 o
   4  12   2       45.31       44.36      1.88 o
   5  12   2        1.18        2.29      1.20 o
   6  12   2        1.84        1.92      1.15 o
   7  12   2        0.21        1.03      1.63 o
  -6  13   2        0.00       -0.07      1.04 o
  -5  13   2        6.26        8.58      0.93 o
  -4  13   2        4.67        3.81      1.40 o
  -3  13   2       13.46       15.52      1.45 o
  -2  13   2        0.00       -0.25      0.88 o
  -1  13   2        2.92        2.57      0.99 o
   0  13   2       50.20       49.83      2.24 o
   1  13   2        0.01       -0.40      0.76 o
   2  13   2        6.47        4.30      1.05 o
   3  13   2       39.67       39.38      2.96 o
   4  13   2        1.52        3.45      1.14 o
   5  13   2       31.36       35.57      1.76 o
   6  13   2        7.58        6.89      1.14 o
  -5  14   2       13.28       16.48      1.72 o
  -4  14   2        3.42        4.54      2.00 o
  -3  14   2        9.97        6.56      1.20 o
  -2  14   2        0.57       -1.23      3.10 o
  -1  14   2        0.02       -0.02      1.48 o
   0  14   2       14.42       16.73      1.56 o
   1  14   2        0.49        1.55      1.03 o
   2  14   2        7.08        8.14      1.30 o
   3  14   2        6.96       11.75      1.38 o
   4  14   2        0.07        0.25      1.06 o
   5  14   2        3.11        3.35      1.24 o
  -3  15   2        6.15        4.57      1.30 o
  -2  15   2        2.50        1.92      1.33 o
  -1  15   2        1.73        1.54      1.09 o
   0  15   2        1.02        1.31      1.09 o
   1  15   2       13.50       12.72      1.51 o
   2  15   2        0.42       -1.03      1.03 o
   3  15   2       30.70       35.81      2.44 o
 -12   1   3        3.82        2.49      1.18 o
 -11   1   3        0.07        0.45      0.98 o
 -10   1   3       20.39       17.71      1.35 o
  -9   1   3        0.89       -0.35      0.70 o
  -8   1   3       96.29       93.69      1.78 o
  -7   1   3      161.04      157.86      2.32 o
  -6   1   3      123.62      132.98      1.97 o
  -5   1   3      562.80      571.74      7.10 o
  -4   1   3      496.04      489.40      5.60 o
  -3   1   3     1539.23     1565.67     15.19 o
  -2   1   3      482.57      480.66      4.32 o
  -1   1   3     2156.96     2131.09     19.01 o
   0   1   3     8312.12     7990.60    104.25 o
   1   1   3     4344.31     4354.12     68.97 o
   2   1   3     1014.28     1023.40     10.17 o
   3   1   3        0.70        0.42      0.22 o
   4   1   3      279.10      313.19      3.75 o
   5   1   3        4.82        5.21      0.49 o
   6   1   3      129.16      131.96      2.33 o
   7   1   3       13.45       13.83      0.89 o
   8   1   3        0.05       -0.82      0.82 o
   9   1   3        3.21        1.74      1.20 o
  10   1   3        3.45        3.48      1.41 o
  11   1   3        0.16       -1.30      1.30 o
 -12   2   3        0.01        2.47      1.32 o
 -11   2   3        9.74       10.67      1.61 o
 -10   2   3       17.58       18.85      1.56 o
  -9   2   3       27.72       24.35      1.21 o
  -8   2   3       73.64       72.15      1.90 o
  -7   2   3      204.82      201.53      2.86 o
  -6   2   3       56.27       56.73      1.20 o
  -5   2   3      143.10      143.82      2.11 o
  -4   2   3      139.18      167.63      2.13 o
  -3   2   3      351.58      409.65      4.37 o
  -2   2   3     1557.41     1551.05     16.06 o
  -1   2   3     2501.49     2433.08     22.47 o
   0   2   3     1039.65      984.28     11.06 o
   1   2   3      189.54      204.75      2.72 o
   2   2   3       22.59       24.01      0.61 o
   3   2   3      331.35      354.47      3.76 o
   4   2   3      880.79      967.47      9.78 o
   5   2   3       45.17       56.70      1.06 o
   6   2   3        1.61        0.94      0.42 o
   7   2   3       18.97       15.84      0.92 o
   8   2   3      251.48      236.18      4.01 o
   9   2   3        0.01       -0.07      1.14 o
  10   2   3        0.38       -1.00      1.24 o
  11   2   3        4.70        3.04      1.56 o
 -12   3   3        2.13        3.98      1.66 o
 -11   3   3        2.36        2.20      1.19 o
 -10   3   3      192.38      198.19      4.80 o
  -9   3   3        8.07       10.72      0.98 o
  -8   3   3      194.33      191.14      3.82 o
  -7   3   3      199.85      215.49      3.58 o
  -6   3   3       36.29       38.78      0.97 o
  -5   3   3       13.04       10.26      0.53 o
  -4   3   3       78.56       72.86      1.17 o
  -3   3   3      621.09      695.09      7.71 o
  -2   3   3     1223.91     1293.67     13.95 o
  -1   3   3     1888.97     1912.69     20.46 o
   0   3   3      458.37      482.81      5.93 o
   1   3   3     1318.38     1467.28     18.21 o
   2   3   3      338.60      331.95      4.13 o
   3   3   3      856.02      861.81     10.43 o
   4   3   3      475.12      491.05      5.54 o
   5   3   3        5.85        3.58      0.42 o
   6   3   3        8.36        7.37      0.64 o
   7   3   3      536.18      523.14     15.17 o
   8   3   3       26.60       24.43      1.35 o
   9   3   3       43.24       43.11      2.04 o
  10   3   3       98.12      101.50      6.06 o
  11   3   3       31.58       29.43      2.38 o
 -11   4   3       24.92       18.40      2.04 o
 -10   4   3        0.78        2.18      1.41 o
  -9   4   3        1.14        0.93      0.75 o
  -8   4   3       25.72       25.41      1.45 o
  -7   4   3        0.04        0.20      0.60 o
  -6   4   3       15.39       14.54      0.67 o
  -5   4   3      491.51      499.12      5.77 o
  -4   4   3        1.39        0.11      0.32 o
  -3   4   3      688.65      824.92     10.32 o
  -2   4   3       63.68       61.78      1.03 o
  -1   4   3       44.14       43.71      0.75 o
   0   4   3      620.43      627.67     10.68 o
   1   4   3       48.77       68.75      1.18 o
   2   4   3      207.97      213.89      2.79 o
   3   4   3     1920.55     2121.42     23.67 o
   4   4   3      813.21      854.90     11.37 o
   5   4   3       88.03      119.68      1.75 o
   6   4   3       45.38       41.45      1.38 o
   7   4   3      158.30      163.79      3.00 o
   8   4   3       64.90       60.03      2.26 o
   9   4   3      117.03      122.63      3.41 o
  10   4   3       24.34       25.85      1.80 o
  11   4   3       28.64       28.88      2.27 o
 -11   5   3        5.06        6.20      1.66 o
 -10   5   3       93.65       88.91      3.60 o
  -9   5   3        4.77        3.56      0.93 o
  -8   5   3       41.79       48.75      2.19 o
  -7   5   3       93.38      103.65      2.80 o
  -6   5   3      103.27       96.61      2.25 o
  -5   5   3      109.10      105.21      1.79 o
  -4   5   3        1.92        8.03      0.77 o
  -3   5   3       72.56       66.09      1.19 o
  -2   5   3      267.66      264.74      3.25 o
  -1   5   3        9.07        5.19      0.40 o
   0   5   3       74.01       59.65      1.06 o
   1   5   3      629.94      640.66      7.22 o
   2   5   3      145.48      164.28      2.29 o
   3   5   3      208.44      214.76      4.02 o
   4   5   3      166.80      181.54      2.65 o
   5   5   3        0.20        0.16      0.50 o
   6   5   3       27.79       31.31      0.88 o
   7   5   3        5.99        7.95      0.86 o
   8   5   3       80.58       73.55      2.40 o
   9   5   3       14.55       13.65      1.32 o
  10   5   3        0.33        1.20      1.07 o
  11   5   3        5.13        9.73      1.47 o
 -11   6   3       41.00       56.17      3.08 o
 -10   6   3        5.08        3.65      1.06 o
  -9   6   3       14.63       16.04      1.30 o
  -8   6   3       16.96       18.66      1.45 o
  -7   6   3      119.13      116.55      3.34 o
  -6   6   3      199.25      199.80      4.03 o
  -5   6   3       87.51       91.89      2.15 o
  -4   6   3        0.65        0.04      0.30 o
  -3   6   3       94.59       80.81      1.54 o
  -2   6   3      232.35      244.53      3.47 o
  -1   6   3       55.60       62.59      1.11 o
   0   6   3      140.91      180.84      2.45 o
   1   6   3       81.40       69.94      1.36 o
   2   6   3      205.47      210.23      2.85 o
   3   6   3      301.34      311.95      3.86 o
   4   6   3       33.41       32.02      1.15 o
   5   6   3       30.44       30.37      1.38 o
   6   6   3        0.77       -0.37      1.00 o
   7   6   3      146.32      136.24      4.44 o
   8   6   3        0.68       -0.22      0.72 o
   9   6   3       48.75       51.28      1.98 o
  10   6   3        8.32        7.89      1.16 o
  11   6   3        0.02       -0.93      1.01 o
 -11   7   3        0.93        0.09      1.35 o
 -10   7   3       21.77       26.19      1.64 o
  -9   7   3        0.94       -0.21      1.13 o
  -8   7   3       65.34       51.74      2.24 o
  -7   7   3        2.42        6.18      1.40 o
  -6   7   3        9.89       13.25      1.04 o
  -5   7   3      334.06      316.23      4.60 o
  -4   7   3      623.02      601.01      9.24 o
  -3   7   3      196.22      177.26      3.14 o
  -2   7   3        8.41       11.77      0.62 o
  -1   7   3      228.27      205.59      2.71 o
   0   7   3      680.94      692.51      7.29 o
   1   7   3      119.66      108.22      1.84 o
   2   7   3      518.74      525.85      5.92 o
   3   7   3        1.11        1.70      0.52 o
   4   7   3       25.28       28.33      1.15 o
   5   7   3      444.78      454.55      9.08 o
   6   7   3       52.21       50.04      1.70 o
   7   7   3        1.72       -0.74      1.15 o
   8   7   3      125.56      120.11      4.34 o
   9   7   3       18.04       23.14      4.88 o
  10   7   3       30.92       33.17      2.81 o
 -10   8   3       19.12       21.57      1.52 o
  -9   8   3        2.69        3.93      0.99 o
  -8   8   3        2.57        2.22      0.94 o
  -7   8   3      101.26       91.01      2.87 o
  -6   8   3       62.14       57.64      2.23 o
  -5   8   3       12.20        9.99      0.73 o
  -4   8   3      288.51      258.97      5.02 o
  -3   8   3      298.52      281.09      5.00 o
  -2   8   3        1.50        0.49      0.49 o
  -1   8   3      219.21      198.11      2.87 o
   0   8   3        2.22        5.61      0.43 o
   1   8   3      147.36      158.27      3.54 o
   2   8   3      677.33      662.27      8.50 o
   3   8   3      427.17      442.44      6.40 o
   4   8   3        7.65        4.97      0.78 o
   5   8   3      318.93      291.00      4.96 o
   6   8   3       32.91       35.56      1.80 o
   7   8   3      122.64      118.00      4.33 o
   8   8   3        1.75        3.55      1.92 o
   9   8   3        3.42        2.96      2.07 o
  10   8   3       17.78       16.70      3.10 o
 -10   9   3       35.17       39.02      1.90 o
  -9   9   3        1.81        2.29      0.90 o
  -8   9   3       30.22       30.41      1.52 o
  -7   9   3       78.01       80.64      2.22 o
  -6   9   3       71.47       71.10      1.86 o
  -5   9   3      351.06      330.61      7.26 o
  -4   9   3      205.06      209.11      4.96 o
  -3   9   3       98.75       87.48      3.33 o
  -2   9   3      792.09      775.70     11.01 o
  -1   9   3       24.14       22.38      1.07 o
   0   9   3      280.29      271.10      5.79 o
   1   9   3      193.45      201.86      2.93 o
   2   9   3       14.63       15.09      1.05 o
   3   9   3      168.51      161.41      3.62 o
   4   9   3      173.59      169.20      3.80 o
   5   9   3        0.69        0.28      1.03 o
   6   9   3       13.70       15.16      1.49 o
   7   9   3        0.90        1.03      1.63 o
   8   9   3        0.02        1.77      1.77 o
   9   9   3        1.37        0.30      2.07 o
  -9  10   3       15.31       13.52      1.15 o
  -8  10   3       21.83       26.22      1.97 o
  -7  10   3       24.66       25.44      1.70 o
  -6  10   3       49.38       45.90      3.55 o
  -5  10   3       82.91       89.21      2.97 o
  -4  10   3      212.39      202.52      4.96 o
  -3  10   3       47.30       48.33      1.84 o
  -2  10   3       93.91       97.81      2.59 o
  -1  10   3        0.67        2.26      1.17 o
   0  10   3       27.59       28.89      1.15 o
   1  10   3       55.41       55.66      1.75 o
   2  10   3        1.39        3.63      0.67 o
   3  10   3      118.90      129.88      3.23 o
   4  10   3        0.00       -0.30      1.36 o
   5  10   3       42.48       38.01      2.14 o
   6  10   3        9.23        8.64      1.30 o
   7  10   3       11.86       11.97      2.36 o
   8  10   3       24.30       23.94      3.10 o
   9  10   3       41.63       42.56      3.99 o
  -8  11   3        0.73        1.12      0.91 o
  -7  11   3        1.03        0.97      1.40 o
  -6  11   3       58.91       68.67      2.71 o
  -5  11   3       71.85       65.71      2.61 o
  -4  11   3        7.61        8.11      1.33 o
  -3  11   3       91.23       87.10      2.86 o
  -2  11   3        0.32        0.47      0.73 o
  -1  11   3       69.85       71.83      3.09 o
   0  11   3      107.25      110.75      2.41 o
   1  11   3        0.84        3.68      0.79 o
   2  11   3      291.78      277.84      5.39 o
   3  11   3        1.52       -0.61      0.61 o
   4  11   3       24.27       23.86      1.72 o
   5  11   3       19.56       17.92      1.62 o
   6  11   3       11.78       10.34      2.22 o
   7  11   3       52.36       47.88      3.84 o
   8  11   3       44.43       45.67      3.99 o
  -7  12   3       14.48       16.56      1.66 o
  -6  12   3        0.03        0.12      0.99 o
  -5  12   3       32.92       40.35      2.23 o
  -4  12   3       30.62       28.47      1.83 o
  -3  12   3        0.87        1.81      0.88 o
  -2  12   3       74.46       82.25      2.56 o
  -1  12   3        1.14        1.18      0.84 o
   0  12   3      185.23      180.99      4.04 o
   1  12   3       95.49       96.85      2.70 o
   2  12   3       18.77       12.04      1.12 o
   3  12   3       72.59       73.17      2.00 o
   4  12   3        4.12        2.80      0.82 o
   5  12   3        3.33        1.32      1.09 o
   6  12   3       16.09       17.59      2.51 o
   7  12   3       28.67       33.10      3.25 o
  -6  13   3        2.90        3.98      1.30 o
  -5  13   3       22.53       29.20      1.98 o
  -4  13   3       57.69       62.77      2.65 o
  -3  13   3       10.55        8.11      1.24 o
  -2  13   3        2.27        2.10      1.03 o
  -1  13   3       37.74       47.56      2.65 o
   0  13   3       13.33       13.11      1.66 o
   1  13   3       44.32       44.61      1.90 o
   2  13   3       19.90       19.22      1.36 o
   3  13   3        7.29        5.44      1.06 o
   4  13   3        0.94       -0.30      0.78 o
   5  13   3        7.10        6.74      1.06 o
   6  13   3        0.32        1.48      2.51 o
  -5  14   3        0.12        1.36      1.20 o
  -4  14   3       46.20       52.71      2.55 o
  -3  14   3        7.61       10.99      1.41 o
  -2  14   3       47.64       56.00      3.84 o
  -1  14   3        5.06        2.46      1.26 o
   0  14   3       27.49       29.37      1.64 o
   1  14   3        0.85        1.34      0.94 o
   2  14   3       36.58       38.89      3.99 o
   3  14   3        0.27        0.30      1.40 o
   4  14   3        2.01        0.53      1.06 o
  -3  15   3        4.53        6.14      1.35 o
  -2  15   3       14.10       14.51      1.92 o
  -1  15   3       28.28       33.13      2.08 o
   0  15   3       13.37       18.85      1.70 o
   1  15   3       80.94       85.31      3.22 o
   2  15   3        5.95        6.28      1.31 o
 -12   0   4        2.70        2.22      2.22 o
 -11   0   4      156.78      167.70      5.59 o
 -10   0   4       20.85       19.74      3.25 o
  -9   0   4       12.01       13.18      1.62 o
  -8   0   4      876.99      881.79     15.65 o
  -7   0   4       57.69       63.24      2.22 o
  -6   0   4      175.62      148.71      3.09 o
  -5   0   4     1601.43     1656.36     32.74 o
  -4   0   4     1940.86     2080.66     38.22 o
  -3   0   4      179.91      169.78      2.47 o
  -2   0   4    11642.43    10668.09    318.51 o
  -1   0   4     2670.25     2736.92     31.74 o
   0   0   4     5675.55     5378.02     64.98 o
   1   0   4      607.19      628.95      7.48 o
   2   0   4      291.56      319.04      4.38 o
   3   0   4     4591.60     4881.52     87.83 o
   4   0   4      294.17      327.56      6.89 o
   5   0   4     1251.91     1305.23     24.56 o
   6   0   4      477.94      484.98     11.50 o
   7   0   4      131.34      129.01      4.26 o
   8   0   4      276.59      235.42      8.42 o
   9   0   4       22.68       21.87      2.66 o
  10   0   4       13.16       10.20      2.36 o
  11   0   4      132.60      142.02      6.80 o
 -12   1   4       10.57       11.58      1.68 o
 -11   1   4        0.19        0.54      1.14 o
 -10   1   4       57.95       62.87      2.62 o
  -9   1   4       22.13       24.24      1.22 o
  -8   1   4      220.81      210.16      3.55 o
  -7   1   4      250.54      234.11      3.71 o
  -6   1   4      413.43      419.74      5.94 o
  -5   1   4        3.45        6.50      0.43 o
  -4   1   4     4435.92     4585.44     43.96 o
  -3   1   4       99.83      117.10      1.58 o
  -2   1   4      186.53      164.53      1.69 o
  -1   1   4     1780.28     1716.24     16.46 o
   0   1   4      867.10      851.13      9.29 o
   1   1   4      235.11      256.99      3.21 o
   2   1   4     2210.19     2310.01     22.65 o
   3   1   4      353.37      402.65      4.26 o
   4   1   4     1065.12     1042.27     12.34 o
   5   1   4      658.87      706.98      7.95 o
   6   1   4        5.62       13.63      2.25 o
   7   1   4       55.82       44.72      1.64 o
   8   1   4       96.40       93.58      2.90 o
   9   1   4        8.98       12.17      1.42 o
  10   1   4      227.00      221.33      6.11 o
  11   1   4       55.68       55.76      3.08 o
 -12   2   4       12.37       11.24      1.68 o
 -11   2   4       51.08       42.16      3.37 o
 -10   2   4       19.50       18.70      1.62 o
  -9   2   4        0.25       -0.78      0.78 o
  -8   2   4       35.35       35.32      1.51 o
  -7   2   4       88.31       78.08      1.65 o
  -6   2   4      128.11      119.53      2.05 o
  -5   2   4       57.52       64.18      1.20 o
  -4   2   4      257.43      288.54      3.13 o
  -3   2   4      644.65      613.13      5.57 o
  -2   2   4      611.84      584.17      6.05 o
  -1   2   4     1074.59     1150.65     10.47 o
   0   2   4      300.62      258.60      3.21 o
   1   2   4      158.63      151.67      2.15 o
   2   2   4       42.78       47.49      1.24 o
   3   2   4     2434.51     2550.56     29.79 o
   4   2   4      924.97      946.71      9.58 o
   5   2   4      290.87      311.55      3.87 o
   6   2   4       33.43       27.84      1.13 o
   7   2   4       48.67       47.12      1.52 o
   8   2   4        7.42        3.21      0.78 o
   9   2   4        0.56        1.32      1.40 o
  10   2   4       52.17       48.43      2.65 o
  11   2   4        0.57        1.20      1.49 o
 -12   3   4        0.87       -1.35      1.56 o
 -11   3   4       21.80       19.82      1.78 o
 -10   3   4      112.49      119.04      4.43 o
  -9   3   4      242.94      233.69      4.98 o
  -8   3   4      402.49      363.72      6.72 o
  -7   3   4      415.47      405.74      5.81 o
  -6   3   4       66.00       71.54      1.49 o
  -5   3   4        9.53       14.37      0.60 o
  -4   3   4     1131.88     1089.63     10.68 o
  -3   3   4      617.56      717.86      6.46 o
  -2   3   4      610.82      616.71      6.43 o
  -1   3   4     1452.20     1478.10     15.92 o
   0   3   4      197.06      204.73      2.69 o
   1   3   4        0.23        3.63      0.35 o
   2   3   4        5.16        5.35      0.64 o
   3   3   4      747.73      795.51      9.70 o
   4   3   4      986.34      985.85     15.73 o
   5   3   4     1217.49     1212.71     13.24 o
   6   3   4      352.96      318.74      5.02 o
   7   3   4       48.72       54.28      2.06 o
   8   3   4       39.29       43.27      1.61 o
   9   3   4      129.62      114.10      7.98 o
  10   3   4      142.85      151.67      4.71 o
  11   3   4       91.42       87.79      6.21 o
 -11   4   4       99.27       96.90      3.58 o
 -10   4   4        0.77       -0.03      0.77 o
  -9   4   4       50.85       41.77      2.36 o
  -8   4   4       95.70      107.62      2.86 o
  -7   4   4        2.50       -0.34      0.60 o
  -6   4   4      297.46      299.79      4.18 o
  -5   4   4      412.07      411.95      4.94 o
  -4   4   4      309.26      334.01      3.75 o
  -3   4   4     1103.30     1074.37     11.03 o
  -2   4   4     1427.56     1357.46     16.52 o
  -1   4   4     1249.79     1270.00     15.10 o
   0   4   4        7.20        2.13      0.31 o
   1   4   4      406.58      402.59      4.95 o
   2   4   4      968.82     1019.21     11.67 o
   3   4   4      744.22      742.58      8.70 o
   4   4   4      774.04      824.37     10.19 o
   5   4   4      233.80      212.92      4.24 o
   6   4   4        1.45        1.12      0.50 o
   7   4   4        7.01        3.79      0.83 o
   8   4   4      213.36      207.39      3.86 o
   9   4   4        7.55       10.46      1.21 o
  10   4   4        6.22        6.58      1.45 o
  11   4   4        2.00        1.99      1.45 o
 -11   5   4       51.82       48.51      2.92 o
 -10   5   4       75.53       79.46      2.78 o
  -9   5   4        9.41        5.42      1.06 o
  -8   5   4      136.07      123.85      3.13 o
  -7   5   4      178.15      185.63      3.89 o
  -6   5   4        0.95        0.11      0.51 o
  -5   5   4        5.17        8.99      0.48 o
  -4   5   4      597.69      585.82      7.10 o
  -3   5   4      196.11      163.26      2.28 o
  -2   5   4     1655.53     1760.30     19.07 o
  -1   5   4      175.82      176.27      2.41 o
   0   5   4       11.10       11.64      0.69 o
   1   5   4      720.21      723.71      9.08 o
   2   5   4      445.79      382.36      6.17 o
   3   5   4      137.87      156.91      2.29 o
   4   5   4       52.74       52.10      1.65 o
   5   5   4     1047.72     1055.68     13.91 o
   6   5   4       79.92       80.67      2.39 o
   7   5   4        1.30       -0.11      0.82 o
   8   5   4        2.38        2.73      1.46 o
   9   5   4       11.93       14.09      2.01 o
  10   5   4        1.96        0.73      1.01 o
  11   5   4       76.66       80.38      3.02 o
 -11   6   4       52.49       53.22      2.98 o
 -10   6   4       50.04       45.98      2.86 o
  -9   6   4      133.77      129.71      4.29 o
  -8   6   4        9.21       11.22      1.20 o
  -7   6   4       27.06       24.53      1.33 o
  -6   6   4        2.36        4.18      0.79 o
  -5   6   4       48.35       49.90      1.17 o
  -4   6   4       32.56       29.58      0.91 o
  -3   6   4      274.60      259.71      3.52 o
  -2   6   4      715.07      717.90      9.00 o
  -1   6   4      674.67      699.63      7.89 o
   0   6   4       20.68        8.46      0.49 o
   1   6   4      171.42      145.46      2.61 o
   2   6   4        6.04        5.09      0.35 o
   3   6   4       77.14       80.62      1.46 o
   4   6   4      828.34      797.23     10.72 o
   5   6   4      364.09      354.83      5.41 o
   6   6   4       31.33       30.64      1.69 o
   7   6   4      117.61      119.40      4.28 o
   8   6   4       19.14       19.78      3.62 o
   9   6   4       50.85       57.69      4.43 o
  10   6   4       18.52       14.13      2.14 o
 -10   7   4       89.76       88.23      3.14 o
  -9   7   4       35.35       38.81      2.09 o
  -8   7   4        6.40        5.77      2.00 o
  -7   7   4      160.04      161.15      3.43 o
  -6   7   4       60.24       61.16      1.66 o
  -5   7   4      249.12      238.63      4.14 o
  -4   7   4      151.75      156.55      2.81 o
  -3   7   4       47.86       52.98      1.38 o
  -2   7   4      281.51      276.79      4.16 o
  -1   7   4     1326.91     1302.80     14.39 o
   0   7   4      129.89      126.14      2.23 o
   1   7   4       71.58       73.55      1.41 o
   2   7   4       58.61       54.19      1.15 o
   3   7   4        3.10        4.18      0.58 o
   4   7   4       36.36       33.78      1.31 o
   5   7   4      718.14      722.57     10.59 o
   6   7   4        9.55        9.52      1.41 o
   7   7   4       42.40       41.46      2.61 o
   8   7   4       19.86       23.21      2.24 o
   9   7   4        1.44        5.63      1.70 o
  10   7   4        0.65       -0.67      1.53 o
 -10   8   4        3.77        3.87      1.05 o
  -9   8   4       74.87       77.99      2.82 o
  -8   8   4      161.39      160.49      4.12 o
  -7   8   4        2.32        3.65      0.78 o
  -6   8   4        2.42        1.80      1.55 o
  -5   8   4      164.83      158.38      3.56 o
  -4   8   4        5.32        3.08      0.69 o
  -3   8   4      842.30      810.28     10.82 o
  -2   8   4      498.39      495.48      6.95 o
  -1   8   4       44.20       42.06      1.24 o
   0   8   4      314.36      295.71      3.81 o
   1   8   4       87.93       99.98      1.66 o
   2   8   4        1.84        1.19      0.40 o
   3   8   4      279.32      259.94      4.49 o
   4   8   4        5.19        1.65      0.76 o
   5   8   4      218.65      227.55      5.12 o
   6   8   4      228.53      218.06      6.16 o
   7   8   4        1.27        1.33      1.77 o
   8   8   4       29.75       29.63      2.50 o
   9   8   4       28.50       28.65      2.59 o
  -9   9   4        0.21        1.56      0.99 o
  -8   9   4        8.61        9.06      0.98 o
  -7   9   4       18.45       15.08      2.29 o
  -6   9   4        0.02       -0.51      0.78 o
  -5   9   4        5.91        6.83      2.59 o
  -4   9   4       12.98       12.01      1.01 o
  -3   9   4      825.51      779.36     16.45 o
  -2   9   4      449.26      430.97      9.73 o
  -1   9   4     1658.08     1658.32     21.20 o
   0   9   4        0.03       -0.74      0.74 o
   1   9   4       34.87       31.07      0.90 o
   2   9   4        5.02        4.25      0.79 o
   3   9   4       77.16       64.86      2.35 o
   4   9   4      131.29      124.01      2.99 o
   5   9   4      170.88      147.85      3.20 o
   6   9   4        4.04        1.92      1.77 o
   7   9   4        0.03       -0.15      1.63 o
   8   9   4        0.25        0.30      1.92 o
   9   9   4        0.02       -0.15      2.07 o
  -9  10   4        6.58        5.62      1.77 o
  -8  10   4       63.26       59.56      3.69 o
  -7  10   4        7.94        4.79      2.00 o
  -6  10   4       78.37       83.40      2.97 o
  -5  10   4        9.07        9.73      1.14 o
  -4  10   4      156.23      157.70      5.30 o
  -3  10   4        4.15        5.73      0.86 o
  -2  10   4       41.81       43.53      2.11 o
  -1  10   4       22.62       23.77      1.08 o
   0  10   4      151.12      140.39      2.90 o
   1  10   4        2.97        1.92      0.85 o
   2  10   4       35.43       34.19      2.14 o
   3  10   4       21.94       16.87      1.49 o
   4  10   4       69.67       62.13      2.23 o
   5  10   4        2.85        5.62      1.92 o
   6  10   4        2.45        1.63      1.92 o
   7  10   4       26.39       26.31      3.10 o
   8  10   4        1.34       -0.74      1.92 o
  -8  11   4        0.52       -0.15      1.48 o
  -7  11   4       16.61       20.52      2.36 o
  -6  11   4        1.52        1.98      1.03 o
  -5  11   4        3.67        4.12      1.03 o
  -4  11   4        0.01       -0.78      0.78 o
  -3  11   4       63.99       56.94      2.25 o
  -2  11   4        0.06       -0.11      0.73 o
  -1  11   4       41.05       36.55      1.60 o
   0  11   4        0.32       -0.11      0.67 o
   1  11   4        0.07       -0.55      0.69 o
   2  11   4       39.66       37.94      1.43 o
   3  11   4       38.52       39.25      2.11 o
   4  11   4        6.72        5.31      1.20 o
   5  11   4        0.16        0.44      1.63 o
   6  11   4       10.06        3.25      1.92 o
   7  11   4        6.02        9.90      2.51 o
   8  11   4        0.38        1.48      2.22 o
  -7  12   4        1.98        2.51      1.63 o
  -6  12   4       27.95       31.69      2.02 o
  -5  12   4       71.53       79.15      3.01 o
  -4  12   4       30.97       24.93      1.77 o
  -3  12   4       14.08       15.80      1.26 o
  -2  12   4       37.14       38.22      1.73 o
  -1  12   4        1.50        0.70      0.77 o
   0  12   4       52.62       50.46      3.26 o
   1  12   4       39.95       38.31      2.26 o
   2  12   4       77.71       84.26      2.47 o
   3  12   4       99.83      100.30      2.43 o
   4  12   4        6.64        5.22      1.26 o
   5  12   4       10.81       13.15      2.36 o
   6  12   4        0.94        2.81      1.92 o
   7  12   4        3.76        2.07      2.07 o
  -6  13   4       12.81       15.61      1.70 o
  -5  13   4        0.08        0.16      1.03 o
  -4  13   4       13.57       11.34      1.38 o
  -3  13   4        0.85       -0.47      1.40 o
  -2  13   4        2.25        1.15      0.87 o
  -1  13   4       13.75       13.20      1.23 o
   0  13   4        8.87        8.90      1.11 o
   1  13   4        4.26        4.18      0.92 o
   2  13   4      119.46      120.03      3.18 o
   3  13   4        7.16        4.36      1.06 o
   4  13   4        0.09       -0.87      0.87 o
   5  13   4       35.14       44.70      2.38 o
  -4  14   4       16.48       21.02      1.77 o
  -3  14   4        5.14        5.28      1.70 o
  -2  14   4        1.23        0.70      1.03 o
  -1  14   4       24.91       25.22      1.62 o
   0  14   4       26.59       29.56      1.98 o
   1  14   4        0.59        0.70      0.95 o
   2  14   4       50.70       63.14      2.66 o
   3  14   4        0.55       -0.44      1.18 o
   4  14   4       46.17       53.79      3.25 o
  -2  15   4        0.07       -1.03      1.03 o
  -1  15   4        2.39        3.39      1.28 o
   0  15   4        0.35        1.15      1.32 o
   1  15   4        1.06        3.17      1.10 o
 -12   1   5        2.08        1.58      1.62 o
 -11   1   5       30.42       30.69      3.89 o
 -10   1   5        1.71        2.11      1.41 o
  -9   1   5       35.31       33.08      1.65 o
  -8   1   5      202.02      197.57      4.14 o
  -7   1   5      146.71      148.78      2.53 o
  -6   1   5       24.68       24.96      0.89 o
  -5   1   5        0.10        0.25      0.30 o
  -4   1   5        9.13        9.97      0.45 o
  -3   1   5      748.87      790.46      7.11 o
  -2   1   5     1019.07     1073.27      8.75 o
  -1   1   5      131.41      150.56      1.88 o
   0   1   5      100.21       99.18      1.24 o
   1   1   5       69.45       71.23      1.15 o
   2   1   5       24.37       29.40      0.78 o
   3   1   5     1179.38     1267.35     13.66 o
   4   1   5        0.12        2.14      0.74 o
   5   1   5      108.72      108.18      2.54 o
   6   1   5        1.89        1.45      0.76 o
   7   1   5      108.96       95.75      2.42 o
   8   1   5       10.04        7.50      1.05 o
   9   1   5        3.57        3.47      1.07 o
  10   1   5        6.42        4.29      1.45 o
  11   1   5        0.38        0.70      1.51 o
 -11   2   5       39.05       41.11      2.24 o
 -10   2   5        3.86        3.45      1.41 o
  -9   2   5       10.42       10.85      1.41 o
  -8   2   5       82.02       70.54      1.96 o
  -7   2   5        0.47        0.26      0.45 o
  -6   2   5       95.65       96.84      1.77 o
  -5   2   5       56.72       69.57      1.19 o
  -4   2   5      462.07      468.96      4.31 o
  -3   2   5     2653.74     2750.36     24.72 o
  -2   2   5        5.01        4.50      0.38 o
  -1   2   5      659.39      678.38      6.29 o
   0   2   5     1288.02     1366.37     16.14 o
   1   2   5       40.76       40.61      0.65 o
   2   2   5      156.55      156.96      2.47 o
   3   2   5      427.39      449.05     11.21 o
   4   2   5      232.63      257.06      3.62 o
   5   2   5        2.74        3.27      0.49 o
   6   2   5        5.61        4.42      1.70 o
   7   2   5       27.79       32.99      1.44 o
   8   2   5       15.49       10.24      1.05 o
   9   2   5        0.00        0.27      1.07 o
  10   2   5        8.45        3.97      1.42 o
  11   2   5        2.82        2.36      2.07 o
 -11   3   5        0.48        1.95      1.25 o
 -10   3   5       98.74      108.76      3.27 o
  -9   3   5        0.07       -0.75      0.75 o
  -8   3   5       19.29       22.22      1.34 o
  -7   3   5       39.73       34.10      1.20 o
  -6   3   5       79.92       95.72      1.69 o
  -5   3   5      101.05       89.59      1.48 o
  -4   3   5      137.37      148.21      1.96 o
  -3   3   5      208.82      233.36      2.73 o
  -2   3   5        0.04        2.76      0.44 o
  -1   3   5     1115.43     1238.90     14.10 o
   0   3   5      332.59      355.95      4.42 o
   1   3   5      585.46      590.26      7.83 o
   2   3   5     1098.55     1196.10     11.98 o
   3   3   5      195.72      182.99      2.68 o
   4   3   5      348.90      380.76      5.08 o
   5   3   5      561.88      596.26     10.20 o
   6   3   5       17.83       13.33      1.03 o
   7   3   5      170.69      159.39      3.31 o
   8   3   5       14.39       15.86      1.20 o
   9   3   5       13.79       12.59      1.48 o
  10   3   5        5.68        7.60      1.48 o
  11   3   5       29.44       29.44      2.19 o
 -11   4   5      102.52       97.24      3.35 o
 -10   4   5        0.05        0.49      0.98 o
  -9   4   5       29.35       26.31      1.54 o
  -8   4   5      120.31      109.25      2.85 o
  -7   4   5       75.56       76.80      2.20 o
  -6   4   5      251.54      246.56      3.06 o
  -5   4   5      111.58      111.51      1.64 o
  -4   4   5       68.89       74.55      1.52 o
  -3   4   5      514.61      521.19      5.58 o
  -2   4   5      330.18      319.45      3.88 o
  -1   4   5      194.02      206.44      2.84 o
   0   4   5      108.93      134.08      2.02 o
   1   4   5      162.55      184.25      2.59 o
   2   4   5       97.64      104.89      1.54 o
   3   4   5      112.10      110.32      1.76 o
   4   4   5      200.78      213.69      3.74 o
   5   4   5       64.85       67.41      2.29 o
   6   4   5      190.41      180.22      3.83 o
   7   4   5        6.78        6.66      1.13 o
   8   4   5       26.63       30.79      2.29 o
   9   4   5        0.09        1.03      2.07 o
  10   4   5       26.92       27.49      3.69 o
 -11   5   5        2.51        4.21      1.57 o
 -10   5   5       11.48       11.75      1.29 o
  -9   5   5       35.88       41.77      1.87 o
  -8   5   5       35.74       32.81      1.57 o
  -7   5   5      162.54      156.34      3.45 o
  -6   5   5       33.56       25.57      0.99 o
  -5   5   5        0.23        0.84      0.63 o
  -4   5   5      233.64      241.58      3.35 o
  -3   5   5       78.18       77.33      1.25 o
  -2   5   5       30.04       25.46      0.84 o
  -1   5   5      929.39      897.72     12.46 o
   0   5   5      158.27      163.60      2.44 o
   1   5   5      541.66      560.25      6.78 o
   2   5   5      296.97      268.98      3.63 o
   3   5   5        4.66        4.80      0.42 o
   4   5   5      305.81      323.37      4.85 o
   5   5   5     1073.71     1098.11     17.90 o
   6   5   5       27.93       29.29      1.82 o
   7   5   5      104.99      109.85      3.20 o
   8   5   5        0.19       -0.96      2.44 o
   9   5   5        3.05        2.36      2.22 o
  10   5   5       32.74       33.40      3.99 o
 -11   6   5        0.85        0.20      2.51 o
 -10   6   5        0.22       -0.78      1.03 o
  -9   6   5       12.97       12.53      1.22 o
  -8   6   5       29.59       25.42      1.40 o
  -7   6   5        0.10        0.37      0.67 o
  -6   6   5      111.50       97.87      1.95 o
  -5   6   5       25.29       20.59      0.97 o
  -4   6   5       13.67        9.37      0.60 o
  -3   6   5       86.79       79.06      1.49 o
  -2   6   5       55.35       54.23      1.14 o
  -1   6   5       32.30       33.37      0.94 o
   0   6   5      514.72      515.46      6.12 o
   1   6   5       32.55       29.41      0.95 o
   2   6   5       19.54       15.92      0.59 o
   3   6   5      357.82      338.46      5.62 o
   4   6   5      247.50      218.99      3.95 o
   5   6   5       18.44       17.75      1.36 o
   6   6   5      166.60      181.01      4.46 o
   7   6   5        8.32        9.37      1.30 o
   8   6   5       50.90       47.29      2.93 o
   9   6   5       31.20       33.21      2.88 o
  10   6   5        0.78        0.74      2.36 o
 -10   7   5        1.13        1.80      1.09 o
  -9   7   5       68.44       69.22      2.61 o
  -8   7   5       98.51       85.08      2.71 o
  -7   7   5       95.85       94.74      2.32 o
  -6   7   5       73.02       79.04      2.29 o
  -5   7   5       63.90       62.35      1.75 o
  -4   7   5        0.49        0.55      0.48 o
  -3   7   5      192.48      177.59      4.02 o
  -2   7   5      145.47      146.66      2.30 o
  -1   7   5      596.38      611.66      7.43 o
   0   7   5      607.93      585.03      6.92 o
   1   7   5      330.73      328.96      4.42 o
   2   7   5       26.35       24.33      0.73 o
   3   7   5       16.86       13.99      1.01 o
   4   7   5       13.04       10.61      0.99 o
   5   7   5        0.70       -0.14      0.91 o
   6   7   5       11.48        8.97      2.07 o
   7   7   5      108.56      110.38      4.28 o
   8   7   5       18.10       20.98      2.24 o
   9   7   5       18.94       22.46      2.81 o
  10   7   5        0.00       -1.57      1.57 o
 -10   8   5        0.78        1.77      0.99 o
  -9   8   5        0.36       -0.14      0.82 o
  -8   8   5      106.53      104.93      4.58 o
  -7   8   5       40.06       28.52      2.36 o
  -6   8   5       71.20       70.93      2.55 o
  -5   8   5        2.36        2.43      0.68 o
  -4   8   5       70.17       65.00      1.80 o
  -3   8   5        0.10        0.44      0.52 o
  -2   8   5      223.68      228.96      3.68 o
  -1   8   5       24.75       20.73      0.91 o
   0   8   5      600.52      586.38      7.23 o
   1   8   5      413.48      390.32      5.84 o
   2   8   5       72.54       64.19      1.46 o
   3   8   5       29.87       27.20      1.29 o
   4   8   5       74.36       69.40      2.41 o
   5   8   5      254.28      240.49      5.29 o
   6   8   5      117.10      118.35      3.49 o
   7   8   5       39.75       39.55      2.73 o
   8   8   5       19.62       20.25      2.16 o
   9   8   5        0.02       -1.54      1.56 o
  -9   9   5       20.43       26.45      2.51 o
  -8   9   5        0.28        1.18      1.33 o
  -7   9   5       41.55       40.34      2.81 o
  -6   9   5       33.27       38.24      1.95 o
  -5   9   5       26.26       25.98      1.42 o
  -4   9   5       36.14       33.35      1.48 o
  -3   9   5        8.82        7.83      0.81 o
  -2   9   5      142.21      147.06      2.75 o
  -1   9   5      441.01      429.53      6.22 o
   0   9   5      123.57      114.31      2.29 o
   1   9   5       36.35       33.85      1.32 o
   2   9   5       13.12        9.80      0.99 o
   3   9   5        6.33        3.87      0.86 o
   4   9   5        6.98        5.68      1.16 o
   5   9   5       89.39       90.20      2.98 o
   6   9   5       13.52       15.26      1.87 o
   7   9   5       48.07       48.94      3.07 o
   8   9   5       36.16       39.85      6.28 o
   9   9   5        0.01       -1.49      1.49 o
  -9  10   5        3.87        1.03      1.48 o
  -8  10   5       70.64       82.46      4.29 o
  -7  10   5        0.01        1.92      1.33 o
  -6  10   5      157.21      162.18      4.88 o
  -5  10   5        7.10        8.82      1.05 o
  -4  10   5        5.09        5.56      1.27 o
  -3  10   5       21.27       18.85      1.52 o
  -2  10   5      104.26      105.23      2.66 o
  -1  10   5       23.65       21.71      1.12 o
   0  10   5      251.27      242.40      4.35 o
   1  10   5       52.82       48.86      1.49 o
   2  10   5       79.49       77.23      2.53 o
   3  10   5        6.56        5.10      1.04 o
   4  10   5        0.07       -0.44      1.70 o
   5  10   5       15.08       10.94      2.36 o
   6  10   5       54.33       58.08      4.29 o
   7  10   5       49.80       48.77      4.29 o
   8  10   5       51.12       55.57      4.58 o
  -8  11   5       16.73       14.04      2.22 o
  -7  11   5      188.79      209.85      7.68 o
  -6  11   5        9.58        7.54      1.63 o
  -5  11   5      120.57      116.19      5.76 o
  -4  11   5       87.90       91.06      2.69 o
  -3  11   5       10.61        8.62      1.21 o
  -2  11   5      230.26      234.67      8.01 o
  -1  11   5      205.88      213.23      5.02 o
   0  11   5       67.90       71.69      2.18 o
   1  11   5      294.58      282.06      5.46 o
   2  11   5        4.31        3.22      0.73 o
   3  11   5       48.84       48.35      2.11 o
   4  11   5       24.10       27.32      2.13 o
   5  11   5       61.89       66.50      4.43 o
   6  11   5        0.12        0.30      1.77 o
   7  11   5        1.16        6.35      2.36 o
  -7  12   5        2.46        3.10      1.63 o
  -6  12   5      142.16      147.93      5.91 o
  -5  12   5       40.75       39.46      2.16 o
  -4  12   5        2.09        3.55      0.99 o
  -3  12   5      148.00      163.35      3.88 o
  -2  12   5        3.11        5.56      0.96 o
  -1  12   5        1.36        0.59      0.79 o
   0  12   5      119.75      120.33      3.07 o
   1  12   5        0.84        2.71      0.89 o
   2  12   5       46.79       45.04      1.96 o
   3  12   5       10.97       10.61      1.74 o
   4  12   5        4.13        3.84      1.92 o
   5  12   5        8.81        6.21      2.22 o
   6  12   5       22.92       27.04      3.25 o
  -6  13   5        0.04        1.48      1.48 o
  -5  13   5        1.17        0.89      1.33 o
  -4  13   5       33.43       38.26      2.09 o
  -3  13   5       16.50       20.33      1.47 o
  -2  13   5        1.85        1.87      0.90 o
  -1  13   5       24.03       27.87      1.57 o
   0  13   5       33.88       35.88      3.25 o
   1  13   5       36.87       36.55      1.76 o
   2  13   5       15.96       17.70      1.56 o
   3  13   5        4.46        3.42      1.26 o
   4  13   5       12.27       11.64      2.00 o
   5  13   5       35.37       39.61      3.69 o
  -4  14   5        7.39        4.29      1.63 o
  -3  14   5        9.67       10.64      1.77 o
  -2  14   5        5.20        6.99      1.12 o
  -1  14   5       10.01       15.26      1.34 o
   0  14   5       15.20       18.43      1.67 o
   1  14   5       27.23       36.37      2.17 o
   2  14   5        1.07        0.51      1.07 o
   3  14   5       10.73       10.05      1.63 o
 -11   0   6       23.79       28.67      3.55 o
 -10   0   6        1.18        1.48      1.77 o
  -9   0   6       73.73       67.94      4.36 o
  -8   0   6        7.10        7.89      1.17 o
  -7   0   6       84.62       79.72      6.21 o
  -6   0   6      968.87      992.42     15.88 o
  -5   0   6       45.48       30.05      1.30 o
  -4   0   6      283.82      275.68      4.52 o
  -3   0   6       61.65       69.82      1.34 o
  -2   0   6      144.06      139.15      1.99 o
  -1   0   6      137.20      139.50      1.92 o
   0   0   6      154.30      145.37      2.21 o
   1   0   6       33.94       46.26      0.94 o
   2   0   6        2.92        2.90      0.48 o
   3   0   6      201.33      202.93      3.16 o
   4   0   6      176.15      157.75      3.13 o
   5   0   6       53.97       47.10      3.47 o
   6   0   6      343.47      314.63      9.75 o
   7   0   6       88.58      109.06      4.88 o
   8   0   6        9.02        9.30      1.41 o
   9   0   6        4.89        9.39      1.46 o
  10   0   6        4.49        5.45      1.41 o
  11   0   6        0.10       -1.92      1.92 o
 -11   1   6        3.54        4.69      1.85 o
 -10   1   6      164.17      155.76      5.07 o
  -9   1   6        2.14        1.94      0.86 o
  -8   1   6       49.90       49.70      1.77 o
  -7   1   6       24.11       26.57      1.12 o
  -6   1   6        0.37        0.60      0.53 o
  -5   1   6      174.88      169.85      2.32 o
  -4   1   6     1795.89     1756.74     16.68 o
  -3   1   6       28.39       36.62      0.70 o
  -2   1   6      355.70      370.12      3.63 o
  -1   1   6       81.44       64.48      0.95 o
   0   1   6      125.80      156.18      1.72 o
   1   1   6     1955.46     2014.67     18.70 o
   2   1   6     1696.30     1629.48     20.92 o
   3   1   6       78.80       77.56      1.47 o
   4   1   6      287.70      251.25      3.82 o
   5   1   6      183.26      173.40      2.94 o
   6   1   6        6.45        2.35      1.11 o
   7   1   6        1.25        2.14      0.80 o
   8   1   6       79.09       93.31      2.65 o
   9   1   6       19.21       17.34      1.72 o
  10   1   6       37.51       39.95      1.98 o
  11   1   6        0.81        0.54      1.16 o
 -11   2   6       12.30       15.62      5.02 o
 -10   2   6       51.11       58.16      2.31 o
  -9   2   6       31.25       31.31      2.55 o
  -8   2   6       15.63       21.07      1.65 o
  -7   2   6       23.10       17.27      0.91 o
  -6   2   6     1685.48     1694.22     19.42 o
  -5   2   6      548.41      510.79      5.89 o
  -4   2   6      988.68     1028.41      9.50 o
  -3   2   6     2628.28     2677.72     27.78 o
  -2   2   6      404.26      369.20      3.82 o
  -1   2   6       12.78       11.87      0.47 o
   0   2   6     2296.68     2327.77     24.79 o
   1   2   6      708.51      652.71      7.24 o
   2   2   6       12.99       19.63      0.66 o
   3   2   6     1207.32     1222.09     21.59 o
   4   2   6       60.31       66.15      2.04 o
   5   2   6       66.17       72.19      2.72 o
   6   2   6     1019.79      982.07     13.38 o
   7   2   6        0.98        0.99      0.93 o
   8   2   6       13.25       16.65      1.19 o
   9   2   6       18.44       20.71      1.85 o
  10   2   6        3.20        2.02      1.31 o
 -11   3   6        0.13        2.84      1.56 o
 -10   3   6      196.79      191.21      4.47 o
  -9   3   6       61.45       60.20      2.25 o
  -8   3   6       12.94       12.60      1.08 o
  -7   3   6        6.41        9.26      0.77 o
  -6   3   6      689.30      698.60      9.89 o
  -5   3   6      218.24      209.45      2.57 o
  -4   3   6      675.35      676.53      7.45 o
  -3   3   6       38.68       36.28      0.83 o
  -2   3   6      201.80      182.53      3.09 o
  -1   3   6     1561.88     1511.45     13.76 o
   0   3   6      524.56      478.25      5.84 o
   1   3   6       39.24       40.26      0.96 o
   2   3   6      540.36      539.97      5.66 o
   3   3   6      221.14      227.04      3.76 o
   4   3   6     1245.98     1245.20     19.91 o
   5   3   6      531.43      524.88      9.24 o
   6   3   6      105.07      123.17      3.97 o
   7   3   6        8.66        5.90      1.28 o
   8   3   6      163.99      168.35      5.06 o
   9   3   6       16.29       16.02      1.87 o
  10   3   6       74.32      103.30      6.06 o
 -11   4   6       13.79       16.87      2.02 o
 -10   4   6        1.95        1.12      0.96 o
  -9   4   6       10.99        9.14      1.10 o
  -8   4   6        0.40        1.31      0.74 o
  -7   4   6        3.22        2.93      0.83 o
  -6   4   6      207.23      201.61      3.74 o
  -5   4   6       92.05       79.93      1.98 o
  -4   4   6       10.60       14.63      0.64 o
  -3   4   6      456.59      425.30      4.88 o
  -2   4   6       27.85       51.72      1.17 o
  -1   4   6       20.01       23.56      0.80 o
   0   4   6      125.30      126.70      2.01 o
   1   4   6      630.94      650.44      7.80 o
   2   4   6      145.87      156.09      1.88 o
   3   4   6      712.10      659.66      8.30 o
   4   4   6      149.52      138.18      3.36 o
   5   4   6       16.24       14.91      1.27 o
   6   4   6      713.04      685.27     14.63 o
   7   4   6      140.88      151.23      7.91 o
   8   4   6       48.71       45.49      5.10 o
   9   4   6       42.97       49.95      4.29 o
  10   4   6        5.13       10.94      2.96 o
 -11   5   6       24.60       24.74      2.27 o
 -10   5   6       57.68       63.30      2.39 o
  -9   5   6        0.04        0.02      0.79 o
  -8   5   6        0.43       -0.55      0.69 o
  -7   5   6       38.29       36.55      1.45 o
  -6   5   6       65.59       71.86      1.62 o
  -5   5   6      105.87       99.20      1.85 o
  -4   5   6      941.98      912.14     10.75 o
  -3   5   6       30.52       31.48      1.16 o
  -2   5   6      103.14       98.35      1.64 o
  -1   5   6      558.90      555.20      6.87 o
   0   5   6      167.79      178.51      2.91 o
   1   5   6        0.95        0.52      0.72 o
   2   5   6      901.23      877.35     10.46 o
   3   5   6        4.41        6.45      0.70 o
   4   5   6       75.85       73.43      3.04 o
   5   5   6       74.42       86.54      2.76 o
   6   5   6       63.75       60.34      2.34 o
   7   5   6       23.74       24.83      2.02 o
   8   5   6       89.61       92.51      3.70 o
   9   5   6       51.79       50.54      4.43 o
  10   5   6       23.84       32.22      3.84 o
 -10   6   6        3.54        2.01      0.96 o
  -9   6   6       47.21       43.37      2.28 o
  -8   6   6       15.03       15.78      1.53 o
  -7   6   6      137.72      143.18      4.29 o
  -6   6   6      183.51      176.96      3.96 o
  -5   6   6      356.30      343.91      5.52 o
  -4   6   6       63.62       71.34      1.49 o
  -3   6   6      673.62      661.23      7.38 o
  -2   6   6       39.43       38.11      0.96 o
  -1   6   6      106.12      111.53      2.11 o
   0   6   6      524.19      517.45      6.46 o
   1   6   6      660.86      675.38      9.19 o
   2   6   6       60.09       61.20      1.41 o
   3   6   6      634.72      616.62      8.33 o
   4   6   6      104.21      110.71      3.15 o
   5   6   6      220.92      215.04      7.38 o
   6   6   6       60.00       58.63      2.74 o
   7   6   6       22.91       20.68      1.64 o
   8   6   6       18.23       22.46      3.25 o
   9   6   6       28.92       30.44      3.99 o
  10   6   6       16.80       17.14      3.55 o
 -10   7   6       17.33       18.00      2.36 o
  -9   7   6       12.95       13.64      1.17 o
  -8   7   6       24.20       21.09      1.69 o
  -7   7   6       66.89       65.25      4.14 o
  -6   7   6       34.75       32.47      2.13 o
  -5   7   6       74.25       69.93      1.86 o
  -4   7   6      118.62      118.21      2.48 o
  -3   7   6       88.65       87.40      1.90 o
  -2   7   6      190.23      188.56      3.13 o
  -1   7   6        0.70        0.96      0.49 o
   0   7   6       35.23       42.58      1.32 o
   1   7   6      242.15      250.57      3.64 o
   2   7   6      226.49      231.50      6.55 o
   3   7   6       19.47       24.35      1.92 o
   4   7   6      100.23       92.43      2.87 o
   5   7   6        1.70        0.72      1.08 o
   6   7   6      114.32      104.02      4.05 o
   7   7   6      104.80      100.54      4.18 o
   8   7   6       21.95       19.33      2.29 o
   9   7   6       16.24       14.24      2.24 o
  -9   8   6       15.73        8.28      1.77 o
  -8   8   6       43.97       43.45      2.96 o
  -7   8   6        2.33        2.58      1.01 o
  -6   8   6      147.68      142.39      3.60 o
  -5   8   6       31.54       33.34      2.01 o
  -4   8   6      146.88      138.03      2.86 o
  -3   8   6       31.21       32.52      1.22 o
  -2   8   6      662.03      652.40     10.03 o
  -1   8   6      106.32      106.52      2.99 o
   0   8   6      440.24      431.95      6.83 o
   1   8   6      383.71      362.32      5.91 o
   2   8   6      231.90      215.76      3.35 o
   3   8   6      117.14      113.38      3.27 o
   4   8   6       27.06       20.98      1.64 o
   5   8   6       10.87       11.42      1.33 o
   6   8   6       38.88       39.85      2.16 o
   7   8   6        4.48        4.30      1.66 o
   8   8   6       35.66       44.10      3.03 o
   9   8   6       39.58       59.79      6.21 o
  -9   9   6       13.75        6.80      1.77 o
  -8   9   6       15.00       11.23      1.92 o
  -7   9   6      150.20      160.05      6.06 o
  -6   9   6      110.73      110.83      3.69 o
  -5   9   6        0.04        0.62      0.83 o
  -4   9   6       59.17       62.64      1.94 o
  -3   9   6      101.21      102.60      2.38 o
  -2   9   6        0.46       -0.11      0.75 o
  -1   9   6      177.53      181.36      3.29 o
   0   9   6       93.18       91.65      1.78 o
   1   9   6        3.10        1.89      0.82 o
   2   9   6       72.03       74.56      2.66 o
   3   9   6      164.64      153.57      4.00 o
   4   9   6        1.13        2.18      1.10 o
   5   9   6       14.98       20.52      2.36 o
   6   9   6        7.93        8.64      1.77 o
   7   9   6        6.14        4.94      1.92 o
   8   9   6       19.44       26.28      3.99 o
  -8  10   6        0.63       -0.74      1.33 o
  -7  10   6        2.84        3.99      1.63 o
  -6  10   6       39.88       37.83      2.66 o
  -5  10   6       61.43       64.31      2.75 o
  -4  10   6      116.04      112.50      3.60 o
  -3  10   6       24.17       23.23      1.84 o
  -2  10   6        5.02        3.48      0.80 o
  -1  10   6      105.61       96.70      2.26 o
   0  10   6      368.54      382.38      5.76 o
   1  10   6      127.69      125.25      2.38 o
   2  10   6        1.37       -0.11      1.06 o
   3  10   6      108.88       99.24      3.22 o
   4  10   6       17.91       20.13      1.67 o
   5  10   6       10.18        8.52      1.43 o
   6  10   6       39.23       30.53      2.52 o
   7  10   6        6.46        6.60      1.91 o
  -7  11   6       41.37       45.07      3.10 o
  -6  11   6        0.74       -0.30      1.18 o
  -5  11   6        2.31        3.04      1.18 o
  -4  11   6       45.81       46.64      3.62 o
  -3  11   6       80.04       83.64      3.04 o
  -2  11   6        5.13        6.42      1.30 o
  -1  11   6       21.25       22.68      1.86 o
   0  11   6        5.34        3.33      0.80 o
   1  11   6       51.93       48.68      1.75 o
   2  11   6       20.64       17.85      1.91 o
   3  11   6       10.59        7.25      1.63 o
   4  11   6        9.06        7.92      1.62 o
   5  11   6       33.88       34.14      3.40 o
   6  11   6        5.68        9.01      2.36 o
   7  11   6       30.30       33.40      3.84 o
  -6  12   6        9.72       11.08      1.92 o
  -5  12   6       14.14       11.53      1.77 o
  -4  12   6        0.69       -0.30      1.11 o
  -3  12   6        2.11        1.99      1.07 o
  -2  12   6        6.56        6.64      2.00 o
  -1  12   6        2.28        2.81      0.96 o
   0  12   6       44.12       45.44      2.09 o
   1  12   6       11.74        9.07      1.21 o
   2  12   6       39.00       45.08      1.81 o
   3  12   6        4.25        2.54      1.85 o
   4  12   6        5.67        6.06      2.07 o
   5  12   6        5.45        4.14      2.22 o
   6  12   6        7.65       10.79      2.66 o
  -5  13   6       20.18       24.09      2.36 o
  -4  13   6        2.32        4.14      1.32 o
  -3  13   6       13.58       14.94      1.59 o
  -2  13   6        0.58        0.65      1.08 o
  -1  13   6        4.22        5.07      1.21 o
   0  13   6        0.83        0.46      0.96 o
   1  13   6        0.61        1.89      1.08 o
   2  13   6       31.01       30.35      1.92 o
   3  13   6       18.39       24.23      2.06 o
   4  13   6        2.34        3.16      1.09 o
  -3  14   6        3.24        0.33      1.48 o
  -2  14   6        0.26        1.43      2.07 o
  -1  14   6        0.00        1.05      2.51 o
   0  14   6       48.38       42.27      2.43 o
   1  14   6       17.07       18.53      1.77 o
   2  14   6        0.04       -0.14      1.08 o
 -11   1   7       23.58       20.61      2.24 o
 -10   1   7       11.77       12.56      1.83 o
  -9   1   7       30.04       29.15      1.63 o
  -8   1   7       97.94       96.36      2.92 o
  -7   1   7       23.22       23.72      1.09 o
  -6   1   7       88.41       89.11      1.81 o
  -5   1   7      903.99      885.25     10.04 o
  -4   1   7        4.09        6.20      0.70 o
  -3   1   7        5.34        5.19      0.32 o
  -2   1   7      174.27      182.54      2.01 o
  -1   1   7      595.80      647.08      6.70 o
   0   1   7        7.76        8.74      0.33 o
   1   1   7       65.99       63.58      1.01 o
   2   1   7        6.30        7.54      0.37 o
   3   1   7        0.72        0.78      0.40 o
   4   1   7       17.65       17.32      1.24 o
   5   1   7       60.68       54.84      2.35 o
   6   1   7       26.55       31.15      1.27 o
   7   1   7       74.67       65.56      2.02 o
   8   1   7        0.27       -0.99      0.99 o
   9   1   7        6.84        9.16      0.99 o
  10   1   7        9.01       12.57      1.22 o
 -11   2   7       15.30       15.95      2.08 o
 -10   2   7       12.82       10.07      1.36 o
  -9   2   7       40.88       41.64      1.87 o
  -8   2   7      128.82      125.75      2.71 o
  -7   2   7       69.61       71.72      2.30 o
  -6   2   7       57.29       63.32      1.93 o
  -5   2   7        4.58        4.99      0.66 o
  -4   2   7      192.35      187.42      2.48 o
  -3   2   7       50.22       49.15      1.13 o
  -2   2   7       70.20       81.75      1.75 o
  -1   2   7        2.30        5.67      0.33 o
   0   2   7       31.62       43.05      0.75 o
   1   2   7      189.57      182.45      2.07 o
   2   2   7      137.13      157.62      2.14 o
   3   2   7      166.82      158.81      2.74 o
   4   2   7      377.16      347.17      7.77 o
   5   2   7       60.75       49.84      2.30 o
   6   2   7      325.21      318.90      7.62 o
   7   2   7        4.13        2.63      1.20 o
   8   2   7       20.76       18.48      3.18 o
   9   2   7        9.64       11.92      4.95 o
  10   2   7        1.07       -0.89      2.07 o
 -11   3   7        0.90        1.01      2.29 o
 -10   3   7        4.84        4.21      1.10 o
  -9   3   7      100.42       89.23      2.68 o
  -8   3   7        4.82        5.26      1.03 o
  -7   3   7       16.83       14.21      0.82 o
  -6   3   7       10.26       12.53      0.72 o
  -5   3   7      193.48      178.74      2.69 o
  -4   3   7       26.67       34.04      1.44 o
  -3   3   7        0.00       -0.42      0.42 o
  -2   3   7       14.83       14.02      0.47 o
  -1   3   7     2116.37     2138.32     23.56 o
   0   3   7       25.18       20.92      0.59 o
   1   3   7       31.37       34.00      0.71 o
   2   3   7      242.51      257.71      3.21 o
   3   3   7       24.08       24.59      0.87 o
   4   3   7        1.02        1.10      0.99 o
   5   3   7      266.75      287.35      7.05 o
   6   3   7        3.73        1.81      1.18 o
   7   3   7       58.88       54.34      4.51 o
   8   3   7        5.35        7.75      1.56 o
   9   3   7       11.46       10.05      3.03 o
  10   3   7       19.46       16.70      2.96 o
 -11   4   7        0.00        2.52      1.53 o
 -10   4   7        0.00        0.42      0.89 o
  -9   4   7       11.84       12.46      1.61 o
  -8   4   7       22.58       28.06      1.46 o
  -7   4   7        1.54        2.83      1.13 o
  -6   4   7       38.68       29.99      1.24 o
  -5   4   7      100.44       87.38      2.01 o
  -4   4   7       51.67       43.81      1.30 o
  -3   4   7       19.74       24.47      1.12 o
  -2   4   7      121.02      118.10      1.68 o
  -1   4   7        8.59        8.84      0.40 o
   0   4   7        0.15        0.33      0.40 o
   1   4   7      110.13      117.10      2.23 o
   2   4   7       21.00       21.93      0.83 o
   3   4   7       85.97       83.36      1.84 o
   4   4   7      125.47      122.55      3.18 o
   5   4   7       12.24       10.26      1.45 o
   6   4   7      101.78      100.15      3.60 o
   7   4   7      100.74       98.43      3.71 o
   8   4   7        8.92       12.36      2.51 o
   9   4   7        5.48        6.06      2.51 o
  10   4   7        4.95       -0.15      2.36 o
 -10   5   7        0.65        0.28      0.90 o
  -9   5   7        9.94        8.84      1.06 o
  -8   5   7        0.94       -0.10      1.13 o
  -7   5   7        3.71        4.36      1.20 o
  -6   5   7      108.96       93.05      2.65 o
  -5   5   7      114.34       99.52      2.22 o
  -4   5   7       18.76       14.31      0.85 o
  -3   5   7        3.40        2.40      0.40 o
  -2   5   7        1.51        2.12      0.32 o
  -1   5   7      103.39       94.43      1.89 o
   0   5   7        4.07        4.37      0.57 o
   1   5   7        0.09        0.59      0.50 o
   2   5   7      213.04      216.69      3.59 o
   3   5   7        9.03        9.63      1.05 o
   4   5   7       12.85       13.15      1.28 o
   5   5   7        2.62        1.58      1.20 o
   6   5   7        3.48        2.14      1.26 o
   7   5   7       12.35        9.19      2.36 o
   8   5   7       44.83       35.53      3.55 o
   9   5   7        7.75        8.72      2.66 o
 -10   6   7        0.58        2.26      1.28 o
  -9   6   7        0.23       -0.03      0.67 o
  -8   6   7       16.11       20.38      1.69 o
  -7   6   7        9.83        8.07      1.04 o
  -6   6   7       39.32       39.77      1.74 o
  -5   6   7        3.33        2.41      0.72 o
  -4   6   7      104.12      107.29      2.31 o
  -3   6   7      259.69      252.32      3.93 o
  -2   6   7        8.21       12.86      0.75 o
  -1   6   7        5.20        4.20      0.60 o
   0   6   7        6.04        4.08      0.70 o
   1   6   7       24.48       27.58      1.26 o
   2   6   7      305.56      298.13      4.70 o
   3   6   7      161.52      159.74      3.87 o
   4   6   7      162.37      162.96      4.01 o
   5   6   7        5.90        5.04      1.14 o
   6   6   7       30.54       27.97      3.62 o
   7   6   7       51.79       48.84      2.86 o
   8   6   7        0.25        4.88      2.36 o
   9   6   7        0.00       -0.74      2.36 o
 -10   7   7        8.91       11.28      1.77 o
  -9   7   7        1.04        1.57      1.14 o
  -8   7   7        0.41       -0.15      0.98 o
  -7   7   7       10.14       15.13      1.59 o
  -6   7   7       13.94       10.97      1.12 o
  -5   7   7       72.43       66.00      2.16 o
  -4   7   7      125.43      109.99      2.79 o
  -3   7   7      515.91      474.85      9.40 o
  -2   7   7       41.62       40.58      1.26 o
  -1   7   7       97.69       93.36      2.34 o
   0   7   7       25.50       26.19      1.24 o
   1   7   7      578.27      530.44      8.07 o
   2   7   7        3.51        5.70      0.93 o
   3   7   7      849.37      805.51     13.81 o
   4   7   7      212.89      207.26      4.80 o
   5   7   7       47.27       53.43      2.39 o
   6   7   7        0.00        0.90      1.13 o
   7   7   7       20.26       16.53      2.02 o
   8   7   7       21.79       27.78      3.69 o
   9   7   7       17.81       24.53      3.84 o
  -9   8   7       17.99       26.60      2.51 o
  -8   8   7       70.23       79.27      3.25 o
  -7   8   7       16.00       15.48      1.59 o
  -6   8   7       59.50       60.96      2.25 o
  -5   8   7       22.81       27.79      1.54 o
  -4   8   7      352.64      352.52      6.72 o
  -3   8   7      516.47      509.58     10.72 o
  -2   8   7       40.60       38.59      1.45 o
  -1   8   7        2.09        1.29      1.49 o
   0   8   7       59.36       50.45      2.24 o
   1   8   7        0.80        2.78      1.10 o
   2   8   7       75.39       76.02      2.72 o
   3   8   7       43.03       38.25      1.99 o
   4   8   7      127.93      148.30      4.01 o
   5   8   7       24.04       25.30      1.82 o
   6   8   7       51.74       51.29      2.53 o
   7   8   7        0.93        1.63      1.51 o
   8   8   7       63.83       70.52      4.29 o
  -9   9   7        2.26        1.63      1.48 o
  -8   9   7       37.44       48.18      3.25 o
  -7   9   7       62.46       76.11      3.84 o
  -6   9   7       10.62        8.74      2.22 o
  -5   9   7       36.07       32.60      1.66 o
  -4   9   7      226.52      232.69      4.95 o
  -3   9   7       17.72       16.03      1.16 o
  -2   9   7      172.30      172.12      3.76 o
  -1   9   7      204.79      211.90      5.78 o
   0   9   7      111.53       99.83      3.18 o
   1   9   7      268.22      256.37      5.65 o
   2   9   7       14.43       15.32      1.53 o
   3   9   7       64.76       60.56      3.13 o
   4   9   7       58.32       57.48      2.55 o
   5   9   7       68.82       75.70      2.92 o
   6   9   7       55.59       63.16      2.84 o
   7   9   7       19.43       17.28      2.29 o
   8   9   7        6.12        7.12      2.02 o
  -8  10   7        7.39        6.06      1.77 o
  -7  10   7       24.18       21.13      2.22 o
  -6  10   7        9.44       10.04      1.42 o
  -5  10   7        3.66        4.98      1.08 o
  -4  10   7       22.28       22.64      1.69 o
  -3  10   7        9.18        7.29      0.98 o
  -2  10   7       23.18       24.61      1.51 o
  -1  10   7      262.78      256.99      5.20 o
   0  10   7      189.31      191.29      4.10 o
   1  10   7       30.52       35.80      2.59 o
   2  10   7       21.40       20.01      1.80 o
   3  10   7        5.76        6.33      1.35 o
   4  10   7       25.44       29.53      2.01 o
   5  10   7        5.69        7.08      1.47 o
   6  10   7       83.21       84.26      3.97 o
   7  10   7        0.42        2.07      1.70 o
  -7  11   7        3.63        3.55      1.63 o
  -6  11   7       57.92       71.85      3.13 o
  -5  11   7       10.75        9.51      1.35 o
  -4  11   7       14.12       15.05      1.47 o
  -3  11   7       36.51       36.60      1.95 o
  -2  11   7        8.23       10.27      1.22 o
  -1  11   7       87.03       93.32      2.96 o
   0  11   7        4.05        5.81      0.96 o
   1  11   7        2.58        1.93      0.76 o
   2  11   7       21.03       24.54      1.85 o
   3  11   7       51.81       54.76      2.59 o
   4  11   7        5.08        1.64      1.26 o
   5  11   7        3.22        3.25      1.63 o
   6  11   7        0.24        1.37      2.14 o
  -6  12   7        0.42       -0.15      1.33 o
  -5  12   7        1.49        3.68      1.21 o
  -4  12   7        1.14        1.61      1.09 o
  -3  12   7        3.38        4.51      1.10 o
  -2  12   7       86.58       91.78      3.19 o
  -1  12   7       26.61       25.07      1.72 o
   0  12   7       57.75       63.49      2.50 o
   1  12   7       22.88       24.76      2.36 o
   2  12   7       10.06        9.44      1.07 o
   3  12   7        3.60        1.95      1.77 o
   4  12   7        3.10        4.46      2.14 o
   5  12   7        9.33       13.30      2.81 o
  -4  13   7        5.11        5.74      1.70 o
  -3  13   7        0.03       -0.67      1.33 o
  -2  13   7        6.89        4.24      1.21 o
  -1  13   7       25.26       27.09      1.94 o
   0  13   7       44.29       46.19      2.23 o
   1  13   7       47.26       46.33      4.51 o
   2  13   7       34.80       44.67      2.22 o
   3  13   7        0.73        1.26      0.98 o
  -1  14   7        2.59        0.73      1.09 o
   0  14   7       34.27       43.23      4.58 o
 -11   0   8       50.03       53.94      4.43 o
 -10   0   8        2.77        3.25      2.07 o
  -9   0   8        2.02        1.48      0.98 o
  -8   0   8      167.34      171.34      4.75 o
  -7   0   8      239.71      225.72      5.53 o
  -6   0   8        2.34        2.62      0.82 o
  -5   0   8        8.42       11.38      1.64 o
  -4   0   8      381.35      394.28      6.75 o
  -3   0   8     1947.80     1905.84     27.55 o
  -2   0   8     1275.84     1218.00     16.19 o
  -1   0   8      115.25      113.17      2.98 o
   0   0   8      200.34      172.86      4.08 o
   1   0   8      163.32      134.87      3.41 o
   2   0   8      505.75      479.13     16.33 o
   3   0   8     1532.17     1503.12     29.12 o
   4   0   8      642.66      649.51     19.95 o
   5   0   8       34.70       28.75      1.48 o
   6   0   8      147.74      156.68      4.08 o
   7   0   8       49.31       48.87      2.16 o
   8   0   8        2.12        3.99      1.63 o
   9   0   8        1.94        4.05      1.31 o
  10   0   8       10.95       16.73      1.77 o
 -11   1   8       77.00       80.58      3.76 o
 -10   1   8       83.41       93.95      2.96 o
  -9   1   8       33.19       39.09      1.59 o
  -8   1   8       10.45       11.63      0.93 o
  -7   1   8       10.18       10.85      0.84 o
  -6   1   8      284.62      281.02      4.07 o
  -5   1   8      638.38      625.10      7.29 o
  -4   1   8     1344.63     1305.69     13.24 o
  -3   1   8      358.36      324.56      4.41 o
  -2   1   8      118.35      128.49      1.84 o
  -1   1   8      147.67      131.04      1.87 o
   0   1   8      998.42      999.26     10.17 o
   1   1   8       31.02       24.46      0.66 o
   2   1   8      462.34      423.94      5.00 o
   3   1   8       18.10       20.58      1.25 o
   4   1   8      673.60      607.99     10.44 o
   5   1   8       19.49       25.54      1.96 o
   6   1   8       31.36       36.37      1.72 o
   7   1   8       51.67       46.27      1.97 o
   8   1   8      257.73      266.57      5.66 o
   9   1   8       22.38       22.75      1.60 o
  10   1   8       26.01       31.07      1.91 o
 -11   2   8       15.79       21.65      2.96 o
 -10   2   8        6.25        4.94      1.11 o
  -9   2   8       18.15       16.83      1.40 o
  -8   2   8      217.74      211.42      4.67 o
  -7   2   8        0.26        0.49      0.54 o
  -6   2   8       20.98       22.80      0.94 o
  -5   2   8       84.36       85.18      2.19 o
  -4   2   8       74.56       79.78      1.61 o
  -3   2   8      591.59      571.76      7.33 o
  -2   2   8      135.24      120.31      1.98 o
  -1   2   8       26.07       21.96      0.66 o
   0   2   8       14.69       10.41      0.51 o
   1   2   8      563.42      550.19      6.35 o
   2   2   8      231.91      233.84      3.39 o
   3   2   8      125.83      122.98      2.13 o
   4   2   8      216.48      233.43      5.83 o
   5   2   8        4.21        3.10      1.04 o
   6   2   8      171.83      185.88     11.38 o
   7   2   8       43.64       48.68      2.51 o
   8   2   8        0.20        0.98      1.33 o
   9   2   8        3.49        1.18      1.25 o
  10   2   8       44.14       55.18      2.61 o
 -10   3   8       20.10       24.90      1.61 o
  -9   3   8        3.52        3.04      0.91 o
  -8   3   8       31.06       32.65      1.61 o
  -7   3   8        5.63        6.59      0.65 o
  -6   3   8      185.08      184.74      3.40 o
  -5   3   8     1162.61     1144.05     15.78 o
  -4   3   8       73.71       67.77      1.47 o
  -3   3   8       91.75       85.25      1.63 o
  -2   3   8      280.59      311.02      3.57 o
  -1   3   8      141.43      123.24      1.89 o
   0   3   8       29.20       23.56      0.62 o
   1   3   8      755.82      754.96      8.54 o
   2   3   8      173.26      158.59      2.39 o
   3   3   8       79.78       76.58      1.72 o
   4   3   8      662.97      621.92     13.18 o
   5   3   8       43.59       34.65      2.19 o
   6   3   8        4.63        5.18      1.25 o
   7   3   8      112.48       99.97      3.76 o
   8   3   8       76.63       88.68      5.47 o
   9   3   8        0.67        0.50      2.14 o
 -10   4   8        0.17       -0.43      1.47 o
  -9   4   8       45.51       38.46      1.73 o
  -8   4   8      266.69      262.14      5.02 o
  -7   4   8        1.12        1.43      0.79 o
  -6   4   8      184.60      197.51      5.14 o
  -5   4   8      279.71      284.08      4.69 o
  -4   4   8       19.43       17.57      0.94 o
  -3   4   8      446.58      417.31      5.57 o
  -2   4   8      145.15      140.45      2.47 o
  -1   4   8       89.85      106.54      1.50 o
   0   4   8      973.06      972.87     10.98 o
   1   4   8      904.61      860.29      9.62 o
   2   4   8      404.82      408.09      7.05 o
   3   4   8      429.46      416.64      7.54 o
   4   4   8       67.70       65.68      2.82 o
   5   4   8       10.12        9.81      2.51 o
   6   4   8      103.26       99.21      3.66 o
   7   4   8        0.67        0.29      1.85 o
   8   4   8       88.06       88.17      4.58 o
   9   4   8       30.10       30.18      2.40 o
 -10   5   8        1.04        2.46      0.93 o
  -9   5   8       23.79       25.67      1.91 o
  -8   5   8       58.64       49.98      2.41 o
  -7   5   8      233.08      220.79      4.80 o
  -6   5   8      156.16      152.02      3.58 o
  -5   5   8      122.72      119.42      2.53 o
  -4   5   8       70.23       66.86      2.92 o
  -3   5   8       74.54       65.87      1.61 o
  -2   5   8        1.95        2.67      0.41 o
  -1   5   8      217.28      215.31      3.42 o
   0   5   8        1.18       -0.24      0.87 o
   1   5   8      590.83      579.34      8.60 o
   2   5   8      481.70      462.63      6.16 o
   3   5   8       77.40       80.02      3.19 o
   4   5   8       11.94       13.21      1.63 o
   5   5   8        0.08       -0.56      1.09 o
   6   5   8       11.40        8.17      2.36 o
   7   5   8      159.78      150.48      4.91 o
   8   5   8       74.89       73.86      3.50 o
   9   5   8        2.54       -0.15      2.22 o
 -10   6   8        5.85        4.34      1.36 o
  -9   6   8       16.22       16.54      2.22 o
  -8   6   8       46.72       54.34      2.66 o
  -7   6   8        9.27       10.33      1.42 o
  -6   6   8       55.43       54.62      2.49 o
  -5   6   8       22.88       21.55      2.10 o
  -4   6   8        4.38        4.39      0.66 o
  -3   6   8        2.83        1.45      0.54 o
  -2   6   8      137.46      142.45      2.41 o
  -1   6   8       40.85       42.93      1.60 o
   0   6   8       21.74       21.51      1.77 o
   1   6   8       69.16       60.44      1.86 o
   2   6   8       66.45       60.04      1.89 o
   3   6   8      154.00      168.80      4.12 o
   4   6   8       98.32      102.70      4.66 o
   5   6   8       83.30       87.20      3.60 o
   6   6   8        2.44       -0.27      2.22 o
   7   6   8       17.28       26.69      2.59 o
   8   6   8       87.97       89.04      4.43 o
   9   6   8      103.03      108.03      6.65 o
  -9   7   8       89.27      101.23      3.79 o
  -8   7   8        0.67       -0.18      2.73 o
  -7   7   8       16.10       16.56      1.35 o
  -6   7   8       63.31       66.31      2.33 o
  -5   7   8       86.95       81.22      3.09 o
  -4   7   8        9.11        9.26      0.95 o
  -3   7   8      300.17      296.39      5.69 o
  -2   7   8        0.68        1.83      0.49 o
  -1   7   8       71.02       65.10      1.94 o
   0   7   8       79.20       77.25      2.20 o
   1   7   8      585.15      589.71     10.54 o
   2   7   8      371.69      367.74      6.10 o
   3   7   8      393.45      404.08      7.90 o
   4   7   8        0.54       -1.23      1.27 o
   5   7   8       23.32       22.42      2.96 o
   6   7   8       89.36       94.31      3.92 o
   7   7   8       68.38       80.26      3.76 o
   8   7   8       24.57       26.31      3.84 o
  -9   8   8        0.70        0.59      1.23 o
  -8   8   8       50.30       51.93      2.62 o
  -7   8   8        0.89       -0.91      0.91 o
  -6   8   8       69.70       70.33      3.14 o
  -5   8   8      212.20      203.27      4.53 o
  -4   8   8        0.61        1.33      1.46 o
  -3   8   8       80.39       82.55      2.73 o
  -2   8   8      121.25      122.04      2.90 o
  -1   8   8       16.70       17.28      1.50 o
   0   8   8       62.53       62.58      2.50 o
   1   8   8      159.69      154.81      4.06 o
   2   8   8       88.93       77.91      2.84 o
   3   8   8       61.66       68.40      2.73 o
   4   8   8       18.64       20.20      1.70 o
   5   8   8        0.87        0.81      1.48 o
   6   8   8        1.86        1.90      3.92 o
   7   8   8        5.82        7.24      2.96 o
   8   8   8       38.64       41.08      4.43 o
  -8   9   8        0.06        1.66      1.16 o
  -7   9   8        0.01        0.83      0.96 o
  -6   9   8        0.95        1.28      0.87 o
  -5   9   8      138.91      128.42      4.49 o
  -4   9   8       10.20       11.71      1.11 o
  -3   9   8       39.57       40.63      2.96 o
  -2   9   8       22.61       25.14      1.54 o
  -1   9   8        0.07        0.18      1.45 o
   0   9   8        4.10        2.91      1.14 o
   1   9   8      199.82      184.59      4.57 o
   2   9   8        0.05        0.73      1.13 o
   3   9   8       19.97       19.28      1.73 o
   4   9   8      108.15      102.95      3.41 o
   5   9   8        0.07       -1.15      1.15 o
   6   9   8        0.63       -0.58      1.81 o
   7   9   8        6.83       10.62      2.08 o
  -7  10   8        2.78        2.51      1.48 o
  -6  10   8       10.31       10.26      1.45 o
  -5  10   8        6.40        6.62      1.10 o
  -4  10   8       20.62       21.18      1.43 o
  -3  10   8      124.77      123.24      3.21 o
  -2  10   8       11.74       14.15      1.44 o
  -1  10   8       18.62       20.26      1.60 o
   0  10   8       15.30       14.55      1.83 o
   1  10   8        1.07       -0.69      1.10 o
   2  10   8        9.85        5.62      1.60 o
   3  10   8       60.55       64.33      3.46 o
   4  10   8        5.17        4.14      1.88 o
   5  10   8        0.36       -0.13      1.39 o
   6  10   8        0.54       -1.00      3.25 o
  -6  11   8        0.55        0.73      1.21 o
  -5  11   8        3.58        1.23      1.26 o
  -4  11   8       19.38       22.09      2.29 o
  -3  11   8        2.84        1.90      0.96 o
  -2  11   8       32.24       34.41      1.66 o
  -1  11   8        0.09       -1.04      1.04 o
   0  11   8        0.84        1.31      1.32 o
   1  11   8       24.92       30.81      1.38 o
   2  11   8       39.84       40.42      3.05 o
   3  11   8       18.86       20.72      2.41 o
   4  11   8        4.33        1.21      1.37 o
   5  11   8        7.79        7.13      1.98 o
  -5  12   8       12.51       13.90      1.59 o
  -4  12   8        2.32        2.84      1.55 o
  -3  12   8       45.13       46.96      2.34 o
  -2  12   8       63.23       72.40      2.76 o
  -1  12   8        5.77        6.09      1.11 o
   0  12   8       16.01       13.00      1.25 o
   1  12   8        0.87        1.81      0.84 o
   2  12   8        0.00        0.74      0.77 o
   3  12   8       24.34       18.48      2.34 o
   4  12   8        3.99        4.78      1.87 o
  -3  13   8       27.18       30.59      2.36 o
  -2  13   8       15.70       13.60      1.48 o
  -1  13   8       11.58       13.32      1.40 o
   0  13   8       14.49       18.55      1.92 o
   1  13   8        3.81        5.76      1.11 o
   2  13   8       11.37        9.96      1.24 o
 -10   1   9        1.96        2.69      1.06 o
  -9   1   9        3.24        3.05      0.82 o
  -8   1   9        2.97        3.69      0.74 o
  -7   1   9        2.63        1.65      0.82 o
  -6   1   9        5.17        6.20      0.68 o
  -5   1   9      120.06      116.82      2.04 o
  -4   1   9       95.87       91.62      1.77 o
  -3   1   9       89.43       85.03      1.68 o
  -2   1   9       64.77       61.76      1.33 o
  -1   1   9        2.31        3.25      0.38 o
   0   1   9        8.04        7.95      0.45 o
   1   1   9        3.51        3.23      0.35 o
   2   1   9      135.77      135.37      1.93 o
   3   1   9      162.29      150.03      2.42 o
   4   1   9       44.09       46.39      1.65 o
   5   1   9        9.94        9.86      1.94 o
   6   1   9        4.23        2.17      0.86 o
   7   1   9        8.56        7.58      1.61 o
   8   1   9        1.61       -0.04      0.95 o
   9   1   9        0.00       -0.64      1.02 o
 -10   2   9        9.69        7.04      1.15 o
  -9   2   9        0.20       -0.79      0.79 o
  -8   2   9        3.89        4.87      0.85 o
  -7   2   9      179.15      175.25      3.21 o
  -6   2   9       45.64       40.46      1.36 o
  -5   2   9        1.92        1.91      0.71 o
  -4   2   9        1.47        1.25      0.47 o
  -3   2   9      321.60      330.67      4.58 o
  -2   2   9       20.23       27.69      0.94 o
  -1   2   9        7.75        8.03      0.66 o
   0   2   9       14.74       19.66      0.78 o
   1   2   9        1.43        1.51      0.60 o
   2   2   9       56.72       54.59      1.32 o
   3   2   9        0.50        0.08      0.50 o
   4   2   9       78.96       68.59      2.22 o
   5   2   9        0.01        2.05      0.78 o
   6   2   9       25.91       21.41      1.43 o
   7   2   9        0.62        0.06      0.96 o
   8   2   9       47.79       50.15      2.28 o
   9   2   9       13.23       12.75      1.54 o
 -10   3   9       24.67       30.03      1.68 o
  -9   3   9        0.53        0.46      0.79 o
  -8   3   9       14.70       16.53      1.14 o
  -7   3   9       89.83       87.04      2.23 o
  -6   3   9      103.03       91.82      2.19 o
  -5   3   9       27.18       27.64      1.17 o
  -4   3   9       37.46       34.32      1.21 o
  -3   3   9       15.61       16.68      0.83 o
  -2   3   9       25.09       21.64      0.81 o
  -1   3   9       80.14       74.78      1.50 o
   0   3   9      178.82      179.40      2.76 o
   1   3   9       53.11       45.96      1.16 o
   2   3   9      158.19      155.70      2.54 o
   3   3   9      114.41      111.91      2.08 o
   4   3   9       56.30       51.81      3.55 o
   5   3   9        9.69        8.12      2.00 o
   6   3   9        0.34       -1.26      1.26 o
   7   3   9        7.07        6.55      1.70 o
   8   3   9        2.50        0.74      1.36 o
   9   3   9        0.02        1.16      1.51 o
 -10   4   9        7.83       11.83      1.19 o
  -9   4   9        9.76        9.54      1.45 o
  -8   4   9        4.68        3.48      1.55 o
  -7   4   9        0.98        1.03      0.82 o
  -6   4   9        0.48       -0.08      0.61 o
  -5   4   9       10.01       11.73      1.19 o
  -4   4   9       41.21       41.22      1.37 o
  -3   4   9      260.70      242.25      3.59 o
  -2   4   9       13.67       10.58      0.90 o
  -1   4   9        2.82        3.00      0.48 o
   0   4   9      236.92      232.87      3.04 o
   1   4   9       14.53       12.25      0.78 o
   2   4   9      108.17      117.51      3.85 o
   3   4   9        4.00        3.26      0.68 o
   4   4   9        0.36        0.07      1.04 o
   5   4   9       35.62       30.66      2.14 o
   6   4   9       22.21       23.71      2.04 o
   7   4   9       24.19       20.75      2.04 o
   8   4   9        2.90        0.37      1.36 o
   9   4   9        0.11        0.15      1.46 o
  -9   5   9       52.37       62.04      3.47 o
  -8   5   9        4.30        4.56      1.20 o
  -7   5   9       31.55       33.31      1.68 o
  -6   5   9        9.30       11.40      1.08 o
  -5   5   9       10.33        9.89      1.26 o
  -4   5   9       52.49       56.03      1.60 o
  -3   5   9      149.83      150.48      2.99 o
  -2   5   9       79.92       62.21      1.39 o
  -1   5   9      331.92      334.20      5.25 o
   0   5   9        1.25       -0.80      1.05 o
   1   5   9        2.69        2.96      0.58 o
   2   5   9       36.82       37.30      1.49 o
   3   5   9        2.36        3.60      1.24 o
   4   5   9      172.45      174.61      5.22 o
   5   5   9      359.30      351.31      8.67 o
   6   5   9        1.43        3.10      1.45 o
   7   5   9      104.79      104.24      7.17 o
   8   5   9       23.77       21.61      2.30 o
  -9   6   9       17.99       21.82      2.96 o
  -8   6   9       12.84       12.78      1.33 o
  -7   6   9        0.04        0.16      0.83 o
  -6   6   9       16.16       14.60      1.23 o
  -5   6   9       48.92       55.83      1.99 o
  -4   6   9      124.46      112.00      2.48 o
  -3   6   9      261.70      244.67      4.42 o
  -2   6   9      380.19      354.63      5.40 o
  -1   6   9       21.09       21.98      0.78 o
   0   6   9       18.50       22.04      1.39 o
   1   6   9      361.38      359.14      6.85 o
   2   6   9        5.59        5.19      0.94 o
   3   6   9        6.39        7.40      1.62 o
   4   6   9       55.44       53.86      2.98 o
   5   6   9        7.71       14.02      1.88 o
   6   6   9       40.64       46.70      5.69 o
   7   6   9        0.03       -1.46      1.55 o
   8   6   9        5.07        3.47      1.67 o
  -9   7   9        7.21        8.90      1.61 o
  -8   7   9       17.20       24.10      1.70 o
  -7   7   9        6.01        5.94      1.10 o
  -6   7   9      109.33       97.75      2.90 o
  -5   7   9       95.02       95.14      2.78 o
  -4   7   9       18.11       18.83      1.27 o
  -3   7   9       20.61       20.66      2.26 o
  -2   7   9      176.26      168.58      3.12 o
  -1   7   9      119.01      116.15      2.76 o
   0   7   9       16.19       16.88      1.18 o
   1   7   9       52.97       49.76      2.27 o
   2   7   9       11.48       13.18      1.32 o
   3   7   9       26.42       23.52      2.14 o
   4   7   9       54.43       56.75      4.66 o
   5   7   9        5.87        6.80      1.67 o
   6   7   9        6.22        3.62      1.70 o
   7   7   9        3.53        0.79      1.66 o
  -8   8   9        1.03        0.15      1.12 o
  -7   8   9        0.72        2.06      0.95 o
  -6   8   9        5.97        3.24      0.93 o
  -5   8   9        8.34       12.04      1.17 o
  -4   8   9       93.64       78.72      2.46 o
  -3   8   9       95.32       93.32      2.58 o
  -2   8   9       24.48       25.32      1.14 o
  -1   8   9       21.20       18.05      1.60 o
   0   8   9       22.73       16.99      1.58 o
   1   8   9       70.45       70.48      2.72 o
   2   8   9       75.83       69.13      2.78 o
   3   8   9       25.18       29.50      1.93 o
   4   8   9        1.93        0.61      1.51 o
   5   8   9        0.27       -1.22      3.18 o
   6   8   9       30.04       34.14      2.71 o
   7   8   9       17.59       17.37      2.35 o
  -7   9   9        0.39       -0.54      0.94 o
  -6   9   9       29.26       30.46      1.81 o
  -5   9   9        3.17        1.23      0.87 o
  -4   9   9       19.28       15.44      1.21 o
  -3   9   9       16.04       18.91      1.23 o
  -2   9   9        0.48        0.48      1.19 o
  -1   9   9       11.83       12.24      1.87 o
   0   9   9        0.81       -0.07      1.12 o
   1   9   9        1.93        1.09      1.38 o
   2   9   9      164.01      169.97      4.54 o
   3   9   9        7.63        3.29      1.31 o
   4   9   9        9.21       11.08      1.59 o
   5   9   9       20.48       26.17      2.51 o
   6   9   9        1.16        0.36      3.33 o
  -7  10   9        3.58        4.14      1.18 o
  -6  10   9       28.97       40.75      4.36 o
  -5  10   9      103.60      121.01      3.45 o
  -4  10   9       14.38       17.82      1.33 o
  -3  10   9       39.62       36.22      2.19 o
  -2  10   9        2.70        3.06      1.06 o
  -1  10   9       14.79       14.45      2.04 o
   0  10   9       63.00       74.53      2.99 o
   1  10   9       61.86       66.37      2.83 o
   2  10   9        0.14        0.74      1.32 o
   3  10   9       64.84       61.03      2.83 o
   4  10   9       46.12       50.39      2.70 o
   5  10   9        2.17        3.00      1.45 o
  -5  11   9        3.06        1.46      1.40 o
  -4  11   9      130.06      134.89      3.67 o
  -3  11   9        5.71       10.39      1.12 o
  -2  11   9       31.02       27.27      2.04 o
  -1  11   9        4.10        5.80      0.90 o
   0  11   9        5.30        2.88      1.81 o
   1  11   9       77.58       83.38      3.31 o
   2  11   9       52.66       45.14      2.51 o
   3  11   9       15.24       15.99      1.87 o
   4  11   9       60.96       62.94      3.09 o
  -4  12   9       26.65       36.65      2.51 o
  -3  12   9       20.99       19.62      1.61 o
  -2  12   9        4.82        5.72      1.10 o
  -1  12   9        0.09       -0.89      0.89 o
   0  12   9       11.51       16.68      2.23 o
   1  12   9        0.04       -0.62      1.05 o
   2  12   9       25.50       26.41      1.52 o
   3  12   9       43.26       42.54      2.62 o
 -10   0  10        7.67        7.39      2.22 o
  -9   0  10      136.61      145.45      4.44 o
  -8   0  10      287.23      316.39      7.42 o
  -7   0  10        3.32        5.34      1.04 o
  -6   0  10      421.61      430.55      8.99 o
  -5   0  10       47.38       46.43      1.63 o
  -4   0  10      183.20      183.74      3.55 o
  -3   0  10      123.44      111.63      3.23 o
  -2   0  10      845.51      825.66     16.55 o
  -1   0  10       14.26       11.00      1.01 o
   0   0  10      847.90      825.45     16.60 o
   1   0  10      401.19      371.38     12.41 o
   2   0  10        7.73        8.15      1.63 o
   3   0  10        4.56        5.75      0.92 o
   4   0  10       35.35       36.95      2.96 o
   5   0  10        1.67       -0.15      1.48 o
   6   0  10      203.58      225.52      9.01 o
   7   0  10        3.51        4.14      1.92 o
   8   0  10       18.96       18.77      2.96 o
 -10   1  10       18.01       16.77      2.00 o
  -9   1  10       12.40       12.95      1.04 o
  -8   1  10        0.01        0.61      0.69 o
  -7   1  10      438.07      460.89      6.87 o
  -6   1  10      155.22      150.78      2.74 o
  -5   1  10       16.09       18.35      0.96 o
  -4   1  10        2.80        2.69      0.53 o
  -3   1  10       96.16      105.45      1.93 o
  -2   1  10      289.26      299.83      4.17 o
  -1   1  10     1096.33     1030.28     12.66 o
   0   1  10      194.43      173.90      3.57 o
   1   1  10       66.47       61.01      1.73 o
   2   1  10      592.54      557.39      8.26 o
   3   1  10      247.64      236.60      4.08 o
   4   1  10       26.30       22.25      1.85 o
   5   1  10      126.30      112.19      3.97 o
   6   1  10       39.42       39.42      2.45 o
   7   1  10       34.59       32.16      2.35 o
   8   1  10      132.23      151.45      5.17 o
 -10   2  10        2.05        1.66      0.93 o
  -9   2  10        4.09        4.72      0.97 o
  -8   2  10      334.58      334.43      5.76 o
  -7   2  10        1.99        3.20      1.37 o
  -6   2  10       42.95       52.18      1.69 o
  -5   2  10      291.85      285.55      4.72 o
  -4   2  10       42.68       47.97      1.90 o
  -3   2  10       40.76       37.53      1.14 o
  -2   2  10      562.45      535.31      6.97 o
  -1   2  10        0.03       -0.08      0.45 o
   0   2  10      446.63      430.74      6.97 o
   1   2  10      563.22      514.46     10.24 o
   2   2  10      228.07      214.85      4.16 o
   3   2  10        3.96        3.63      0.59 o
   4   2  10      109.85      103.13      2.76 o
   5   2  10       80.97       76.86      2.43 o
   6   2  10      203.12      214.39      4.70 o
   7   2  10       27.27       28.46      1.63 o
   8   2  10       16.38       17.58      1.56 o
  -9   3  10        4.36        6.56      1.31 o
  -8   3  10       27.11       25.58      1.85 o
  -7   3  10      281.24      274.09      5.44 o
  -6   3  10       39.76       41.15      1.52 o
  -5   3  10       31.65       32.31      1.25 o
  -4   3  10      111.28      109.44      2.35 o
  -3   3  10       70.37       63.83      1.47 o
  -2   3  10       11.30       10.79      0.95 o
  -1   3  10      815.01      790.88     11.06 o
   0   3  10       76.16       63.44      1.82 o
   1   3  10        5.34        4.28      0.52 o
   2   3  10      346.75      333.70      4.72 o
   3   3  10       12.60       13.26      0.78 o
   4   3  10      120.20      113.71      3.68 o
   5   3  10      144.93      148.72      3.75 o
   6   3  10      162.28      162.53      4.07 o
   7   3  10        1.56        2.83      1.10 o
   8   3  10       71.00       83.95      3.69 o
  -9   4  10        6.65        4.35      1.48 o
  -8   4  10       43.06       44.30      2.38 o
  -7   4  10       62.02       63.05      2.36 o
  -6   4  10        9.01       12.12      0.94 o
  -5   4  10      160.85      154.88      3.08 o
  -4   4  10        0.21       -0.05      0.51 o
  -3   4  10       84.46       83.72      1.94 o
  -2   4  10      127.62      113.74      2.09 o
  -1   4  10      118.89      117.49      2.11 o
   0   4  10       48.17       48.82      1.23 o
   1   4  10       97.77       94.31      1.83 o
   2   4  10       19.44       14.70      0.85 o
   3   4  10       10.74       12.89      0.79 o
   4   4  10      214.09      214.37      5.93 o
   5   4  10        2.28        4.64      1.35 o
   6   4  10       15.40       20.39      1.98 o
   7   4  10       31.13       36.05      3.84 o
   8   4  10        6.13        3.87      1.62 o
  -9   5  10        0.24        0.86      2.07 o
  -8   5  10        0.13       -0.53      0.98 o
  -7   5  10      148.69      142.58      3.67 o
  -6   5  10        1.73        0.81      0.83 o
  -5   5  10        9.95        7.98      0.81 o
  -4   5  10      224.46      240.38      5.48 o
  -3   5  10       17.72       17.44      1.37 o
  -2   5  10       10.80       10.51      0.67 o
  -1   5  10      295.97      275.20      5.91 o
   0   5  10       15.02       16.64      0.91 o
   1   5  10       21.53       21.42      0.83 o
   2   5  10       34.66       38.73      3.16 o
   3   5  10        0.08        2.08      0.89 o
   4   5  10      209.85      198.45      5.78 o
   5   5  10      260.44      281.88      7.50 o
   6   5  10       38.21       41.39      2.71 o
   7   5  10        0.49        0.02      1.55 o
   8   5  10        1.94        0.01      1.51 o
  -8   6  10       52.40       51.23      2.65 o
  -7   6  10        3.56        2.59      1.65 o
  -6   6  10       63.93       62.23      2.27 o
  -5   6  10      178.85      179.69      4.12 o
  -4   6  10        5.48        5.54      0.75 o
  -3   6  10      327.32      310.68      5.11 o
  -2   6  10      228.79      215.72      4.66 o
  -1   6  10        0.33       -0.48      0.66 o
   0   6  10      159.84      146.92      3.15 o
   1   6  10        3.10        3.11      0.95 o
   2   6  10      106.49      105.97      2.26 o
   3   6  10      437.82      422.76     10.17 o
   4   6  10      214.97      219.61      6.42 o
   5   6  10        2.82        2.29      1.57 o
   6   6  10        2.98        1.04      1.85 o
   7   6  10        4.03        3.37      1.66 o
  -8   7  10       27.71       34.80      2.00 o
  -7   7  10      111.69      116.88      3.90 o
  -6   7  10        0.47        0.32      0.85 o
  -5   7  10        5.95        4.91      0.97 o
  -4   7  10      168.97      171.96      4.82 o
  -3   7  10       11.67       10.21      0.89 o
  -2   7  10       42.53       45.37      1.43 o
  -1   7  10      176.62      179.21      3.99 o
   0   7  10        2.20        0.23      0.95 o
   1   7  10        3.51        4.80      1.12 o
   2   7  10       32.15       35.30      1.91 o
   3   7  10        6.27        3.31      1.56 o
   4   7  10       24.44       23.33      2.29 o
   5   7  10       84.43       96.52      4.18 o
   6   7  10        1.83        0.40      1.62 o
   7   7  10        0.01       -1.08      1.62 o
  -7   8  10        4.66        5.21      1.18 o
  -6   8  10        1.44       -0.60      1.25 o
  -5   8  10       64.03       70.76      2.44 o
  -4   8  10       12.37       11.27      1.09 o
  -3   8  10        0.02       -0.91      1.19 o
  -2   8  10       26.31       29.05      2.11 o
  -1   8  10       40.18       40.33      2.65 o
   0   8  10        3.91        4.61      1.62 o
   1   8  10      151.50      164.53      5.48 o
   2   8  10       45.98       40.98      4.66 o
   3   8  10        1.47        1.70      1.57 o
   4   8  10       71.82       76.14      3.81 o
   5   8  10        0.45        0.67      1.78 o
   6   8  10        5.09        3.77      2.36 o
  -7   9  10       44.53       46.22      2.29 o
  -6   9  10       31.04       39.75      2.65 o
  -5   9  10        0.01        0.35      0.95 o
  -4   9  10        0.04        0.62      0.86 o
  -3   9  10       34.33       33.59      1.57 o
  -2   9  10        0.10       -0.54      1.10 o
  -1   9  10      119.19      124.09      5.17 o
   0   9  10        8.64        9.39      1.51 o
   1   9  10        8.20        7.05      1.78 o
   2   9  10       32.02       32.71      4.66 o
   3   9  10        0.87        0.71      1.60 o
   4   9  10        0.89       -0.30      1.67 o
   5   9  10       62.96       74.18      4.02 o
  -6  10  10        0.47        0.56      1.00 o
  -5  10  10       10.37        9.28      1.21 o
  -4  10  10        2.06        2.32      1.00 o
  -3  10  10        4.02        4.17      0.91 o
  -2  10  10       13.72       15.27      1.14 o
  -1  10  10        4.84        5.55      1.85 o
   0  10  10       15.53       15.80      2.02 o
   1  10  10      114.25      113.96      3.82 o
   2  10  10        5.74        3.86      1.56 o
   3  10  10        7.77        5.01      3.10 o
   4  10  10        3.59        0.98      1.81 o
  -4  11  10        0.13        0.99      1.09 o
  -3  11  10        0.69       -0.79      1.07 o
  -2  11  10        0.02       -0.05      0.79 o
  -1  11  10       83.73       98.55      2.75 o
   0  11  10       48.33       47.49      3.39 o
   1  11  10        7.27        5.06      1.63 o
   2  11  10        0.27        0.05      1.37 o
   3  11  10       10.34       11.49      1.74 o
  -2  12  10        8.75       11.97      1.48 o
  -1  12  10        0.01       -0.30      0.84 o
   0  12  10        0.06       -1.13      1.88 o
  -9   1  11        1.68        0.77      0.73 o
  -8   1  11        4.56        4.45      0.76 o
  -7   1  11        5.68        5.00      0.91 o
  -6   1  11        3.76        2.83      0.79 o
  -5   1  11       13.91       13.91      1.11 o
  -4   1  11        2.69        1.15      0.51 o
  -3   1  11       11.98       11.95      0.83 o
  -2   1  11      127.50      118.96      2.44 o
  -1   1  11       73.22       69.60      2.22 o
   0   1  11        2.20        1.26      0.59 o
   1   1  11       28.10       31.95      1.43 o
   2   1  11       19.86       18.49      0.97 o
   3   1  11       16.41       13.68      1.09 o
   4   1  11       23.21       18.66      2.88 o
   5   1  11       20.38       20.69      1.99 o
   6   1  11        5.65        5.40      1.41 o
   7   1  11        2.74        3.86      1.70 o
   8   1  11        8.21        7.28      1.77 o
  -9   2  11       16.39       19.48      1.92 o
  -8   2  11        2.52        3.26      0.97 o
  -7   2  11       73.58       74.79      2.35 o
  -6   2  11       10.62       13.06      1.04 o
  -5   2  11      114.55      107.48      2.37 o
  -4   2  11        3.75        2.79      0.63 o
  -3   2  11       52.91       50.81      1.72 o
  -2   2  11       16.98       17.34      0.79 o
  -1   2  11       21.17       24.29      0.94 o
   0   2  11       48.76       52.24      1.49 o
   1   2  11      237.09      232.64      4.89 o
   2   2  11       16.73       15.60      0.78 o
   3   2  11        0.11        0.74      0.47 o
   4   2  11        8.95        9.69      0.93 o
   5   2  11       13.78       14.97      1.08 o
   6   2  11       10.65       13.22      1.10 o
   7   2  11        4.64        2.81      1.77 o
   8   2  11       16.12       16.55      3.25 o
  -9   3  11        0.00       -0.08      1.09 o
  -8   3  11        8.18        7.91      2.00 o
  -7   3  11        2.36        0.51      0.79 o
  -6   3  11       27.51       26.40      1.98 o
  -5   3  11       11.80       12.08      0.92 o
  -4   3  11        5.66        5.88      1.08 o
  -3   3  11       27.86       25.00      1.08 o
  -2   3  11      170.38      171.88      2.81 o
  -1   3  11       47.69       48.27      1.30 o
   0   3  11      103.66      102.74      2.43 o
   1   3  11       39.73       35.75      1.13 o
   2   3  11       64.29       61.60      1.49 o
   3   3  11       12.80       12.34      0.97 o
   4   3  11        4.74        4.82      1.01 o
   5   3  11       21.54       22.16      2.02 o
   6   3  11       34.23       36.55      2.18 o
   7   3  11        0.46        0.40      1.07 o
  -9   4  11       43.80       42.76      2.48 o
  -8   4  11        5.94        3.01      1.26 o
  -7   4  11       68.29       62.31      2.70 o
  -6   4  11        4.69        4.29      0.83 o
  -5   4  11       20.23       20.91      1.12 o
  -4   4  11       10.50       10.19      0.86 o
  -3   4  11       44.69       47.74      1.49 o
  -2   4  11       43.09       40.90      1.25 o
  -1   4  11       19.97       18.58      1.49 o
   0   4  11       12.13       13.21      0.73 o
   1   4  11       41.39       38.09      1.19 o
   2   4  11        4.79        5.09      0.64 o
   3   4  11       52.15       52.47      1.46 o
   4   4  11       49.48       45.85      3.47 o
   5   4  11       81.41       85.85      2.91 o
   6   4  11       22.79       21.31      1.69 o
   7   4  11       12.92       11.53      1.71 o
  -8   5  11        1.86       -0.52      1.03 o
  -7   5  11        4.12        2.10      1.02 o
  -6   5  11        1.20        3.05      0.92 o
  -5   5  11        0.85       -0.66      0.67 o
  -4   5  11       32.36       32.65      1.33 o
  -3   5  11       19.74       16.54      0.99 o
  -2   5  11      143.02      133.60      3.38 o
  -1   5  11        7.33        6.61      0.62 o
   0   5  11        0.02        0.38      0.45 o
   1   5  11        0.32        0.64      0.61 o
   2   5  11       52.88       46.88      1.48 o
   3   5  11        7.23        7.79      0.99 o
   4   5  11        3.10        5.11      1.18 o
   5   5  11        1.80        1.89      1.63 o
   6   5  11       10.29        6.73      1.70 o
   7   5  11        0.61        0.30      1.46 o
  -8   6  11        5.00        8.36      1.45 o
  -7   6  11        3.49        1.03      1.26 o
  -6   6  11        2.43        3.05      0.96 o
  -5   6  11      133.94      132.28      3.46 o
  -4   6  11        0.00       -0.51      0.57 o
  -3   6  11        7.55        8.65      1.13 o
  -2   6  11       24.08       21.45      1.19 o
  -1   6  11        1.49        0.57      0.56 o
   0   6  11       56.42       51.28      1.34 o
   1   6  11        9.85        8.63      0.66 o
   2   6  11        0.98        1.25      0.56 o
   3   6  11        9.72        7.21      1.66 o
   4   6  11        0.15        1.29      3.10 o
   5   6  11       33.18       30.67      2.50 o
   6   6  11        0.02       -1.41      1.41 o
  -7   7  11       60.18       64.04      2.59 o
  -6   7  11        0.64        0.88      0.93 o
  -5   7  11       20.68       16.69      1.30 o
  -4   7  11       35.52       38.25      1.74 o
  -3   7  11        0.45        2.18      0.66 o
  -2   7  11       21.00       20.37      1.47 o
  -1   7  11      182.73      183.89      3.41 o
   0   7  11        0.36       -0.71      0.75 o
   1   7  11        0.03       -0.80      0.80 o
   2   7  11      113.84      111.10      5.29 o
   3   7  11       32.67       30.55      3.40 o
   4   7  11       35.04       34.71      2.71 o
   5   7  11        3.42        0.60      2.07 o
   6   7  11        9.39       10.48      2.96 o
  -6   8  11        2.58        2.25      0.98 o
  -5   8  11      124.90      128.16      3.43 o
  -4   8  11       26.65       26.95      1.52 o
  -3   8  11       40.79       42.29      1.69 o
  -2   8  11       11.59       13.61      1.02 o
  -1   8  11       22.81       21.43      2.29 o
   0   8  11      120.49      115.96      4.54 o
   1   8  11       11.08        8.87      1.91 o
   2   8  11        2.60        3.10      1.92 o
   3   8  11       78.66       90.00      4.12 o
   4   8  11       53.03       54.07      3.39 o
   5   8  11        0.27       -1.66      1.66 o
  -6   9  11        0.05        0.01      0.98 o
  -5   9  11       21.56       27.02      1.74 o
  -4   9  11       84.89       94.06      2.83 o
  -3   9  11       28.70       32.99      1.57 o
  -2   9  11       13.45       14.79      1.53 o
  -1   9  11       44.27       45.47      3.07 o
   0   9  11        0.35        0.88      1.60 o
   1   9  11       39.20       42.91      3.03 o
   2   9  11       44.13       46.87      3.22 o
   3   9  11        7.74        9.55      2.66 o
   4   9  11       21.35       18.13      2.45 o
  -4  10  11        0.90        2.53      0.98 o
  -3  10  11       25.25       28.65      2.90 o
  -2  10  11       20.78       31.05      1.52 o
  -1  10  11        2.46        2.61      2.00 o
   0  10  11       23.05       20.98      2.73 o
   1  10  11        0.02       -1.70      1.70 o
   2  10  11        0.46       -0.21      1.83 o
   3  10  11       18.24       24.26      2.77 o
  -2  11  11        1.13        1.79      0.84 o
  -1  11  11        3.32        5.02      2.81 o
   0  11  11        1.65        4.58      2.81 o
   1  11  11        1.34        1.33      2.51 o
  -8   0  12       29.33       33.43      1.85 o
  -7   0  12        1.33        2.36      1.48 o
  -6   0  12       54.93       66.06      3.55 o
  -5   0  12       66.87       67.54      3.40 o
  -4   0  12      279.39      254.93      6.27 o
  -3   0  12        6.58        7.23      1.09 o
  -2   0  12       84.93       77.86      6.43 o
  -1   0  12        4.65        6.39      1.63 o
   0   0  12      849.29      837.77     17.10 o
   1   0  12       25.65       26.86      1.74 o
   2   0  12      204.09      188.24      5.04 o
   3   0  12      114.48      110.69      5.76 o
   5   0  12        0.55       -0.44      1.77 o
   6   0  12       85.58       92.07      5.62 o
   7   0  12        0.40       -1.18      2.22 o
  -8   1  12       39.93       48.97      1.99 o
  -7   1  12      136.02      138.01      3.24 o
  -6   1  12        0.06       -0.65      0.65 o
  -5   1  12        7.04        4.01      0.67 o
  -4   1  12      316.24      320.76      6.07 o
  -3   1  12      125.77      123.46      2.63 o
  -2   1  12       25.60       25.94      1.34 o
  -1   1  12      277.94      266.58      4.51 o
   0   1  12       34.58       34.05      1.35 o
   1   1  12       62.91       64.29      2.98 o
   2   1  12      166.93      166.87      3.25 o
   3   1  12       72.49       77.81      3.40 o
   4   1  12        2.39        3.05      1.38 o
   5   1  12       20.66       23.22      2.36 o
   6   1  12       21.19       26.34      2.40 o
   7   1  12      113.34      121.45      4.80 o
  -8   2  12       29.42       32.92      2.67 o
  -7   2  12        3.93        5.35      0.95 o
  -6   2  12       58.51       65.70      2.49 o
  -5   2  12       44.87       43.42      1.50 o
  -4   2  12       45.04       44.46      1.44 o
  -3   2  12       64.97       65.26      1.55 o
  -2   2  12       50.92       49.64      1.29 o
  -1   2  12       14.24       14.09      0.93 o
   0   2  12      807.48      814.26     13.80 o
   1   2  12       28.21       32.47      1.70 o
   2   2  12       46.08       43.48      1.75 o
   3   2  12       39.39       39.57      1.89 o
   4   2  12      130.50      135.92      4.65 o
   5   2  12        6.17        3.92      1.41 o
   6   2  12      188.49      202.94      6.37 o
   7   2  12        7.87        7.83      2.66 o
  -8   3  12        0.72       -0.75      1.01 o
  -7   3  12      156.70      158.44      3.74 o
  -6   3  12        0.02       -0.34      0.71 o
  -5   3  12       27.03       31.97      1.37 o
  -4   3  12      163.64      166.18      3.21 o
  -3   3  12      163.22      163.66      3.12 o
  -2   3  12       26.03       28.48      1.06 o
  -1   3  12      290.23      290.39      4.77 o
   0   3  12        0.01        0.07      0.53 o
   1   3  12       18.97       16.99      1.21 o
   2   3  12      305.67      296.19      5.79 o
   3   3  12        0.80        0.86      0.59 o
   4   3  12        0.04       -0.80      0.80 o
   5   3  12       27.10       30.31      1.63 o
   6   3  12        6.12        4.17      1.14 o
  -8   4  12       27.08       34.29      2.20 o
  -7   4  12       29.36       29.33      1.99 o
  -6   4  12      183.89      189.99      3.76 o
  -5   4  12       66.74       67.19      1.96 o
  -4   4  12       14.42       12.01      0.93 o
  -3   4  12      139.85      142.34      2.88 o
  -2   4  12       94.45       99.71      2.92 o
  -1   4  12        5.66        7.09      0.69 o
   0   4  12      449.81      441.82      6.74 o
   1   4  12      210.75      202.76      3.90 o
   2   4  12        5.29        4.40      0.66 o
   3   4  12       26.11       24.21      1.07 o
   4   4  12        8.67        8.12      1.21 o
   5   4  12       33.78       33.06      2.08 o
   6   4  12      214.66      222.93      5.20 o
  -7   5  12       44.39       39.58      2.27 o
  -6   5  12       14.87       15.56      1.34 o
  -5   5  12       52.02       55.67      1.97 o
  -4   5  12       12.98       12.77      0.98 o
  -3   5  12       62.01       63.19      1.81 o
  -2   5  12      112.29      113.20      3.10 o
  -1   5  12      114.56      113.18      2.71 o
   0   5  12      115.44      112.39      3.30 o
   1   5  12       41.82       47.61      1.80 o
   2   5  12       78.94       79.99      2.03 o
   3   5  12        0.41        0.69      0.84 o
   4   5  12        3.71        3.92      1.11 o
   5   5  12       92.18       93.27      3.55 o
   6   5  12        2.10        4.74      1.63 o
  -7   6  12       31.38       26.84      1.79 o
  -6   6  12       93.32      105.26      3.14 o
  -5   6  12        1.05        0.80      1.09 o
  -4   6  12       12.34       10.70      1.09 o
  -3   6  12        4.77        5.42      0.90 o
  -2   6  12       20.27       26.02      1.16 o
  -1   6  12       35.12       34.25      1.27 o
   0   6  12       32.10       36.44      1.20 o
   1   6  12       48.79       53.80      1.47 o
   2   6  12       11.35        9.34      0.75 o
   3   6  12       14.88       18.76      1.66 o
   4   6  12        0.10       -0.91      1.14 o
   5   6  12        4.86        8.03      1.48 o
  -6   7  12        0.31        0.08      0.96 o
  -5   7  12        0.67        1.85      1.10 o
  -4   7  12       45.10       50.00      2.04 o
  -3   7  12       39.63       47.37      2.80 o
  -2   7  12        5.90        7.52      0.88 o
  -1   7  12       36.71       44.33      2.16 o
   0   7  12       13.64       12.82      1.07 o
   1   7  12        3.01        2.18      0.76 o
   2   7  12       76.98       80.88      3.79 o
   3   7  12        1.14        3.16      1.28 o
   4   7  12        0.07       -1.60      1.60 o
   5   7  12       47.58       55.32      3.47 o
  -5   8  12       65.34       72.74      4.42 o
  -4   8  12        8.28       13.43      1.43 o
  -3   8  12       28.12       27.77      1.46 o
  -2   8  12        9.47       10.79      2.30 o
  -1   8  12       45.03       44.55      1.60 o
   0   8  12       63.90       69.45      3.68 o
   1   8  12        8.63        9.53      1.69 o
   2   8  12        0.10       -0.75      1.23 o
   3   8  12       27.64       24.49      4.21 o
   4   8  12        0.49        0.50      1.77 o
  -4   9  12       78.20       87.16      4.40 o
  -3   9  12       14.68       18.93      2.58 o
  -2   9  12       10.02       10.03      1.09 o
  -1   9  12       26.84       24.61      2.69 o
   0   9  12       43.84       49.98      3.32 o
   1   9  12       25.81       30.31      2.80 o
   2   9  12       42.80       40.46      3.11 o
  -2  10  12        0.09       -1.11      1.55 o
  -1  10  12        6.16        8.13      2.81 o
   0  10  12       48.59       47.88      4.58 o
  -7   1  13       31.58       33.03      2.04 o
  -6   1  13        0.12       -0.79      0.88 o
  -5   1  13        4.61        3.79      0.92 o
  -4   1  13        4.92        4.13      1.15 o
  -3   1  13        3.18        1.58      0.72 o
  -2   1  13        0.22       -0.66      0.66 o
  -1   1  13       38.70       40.91      1.54 o
   0   1  13        4.98        4.94      1.02 o
   1   1  13        3.84        2.03      0.72 o
   2   1  13       15.75       16.46      1.28 o
   3   1  13        0.33       -0.68      0.70 o
   4   1  13        1.39        0.96      1.36 o
   5   1  13        0.25       -1.35      1.35 o
  -7   2  13        4.26        6.16      1.02 o
  -6   2  13        8.76       10.22      1.05 o
  -5   2  13        3.42        3.20      0.95 o
  -4   2  13       18.42       17.89      1.60 o
  -3   2  13        5.95        4.42      0.87 o
  -2   2  13       46.65       45.13      1.92 o
  -1   2  13        5.20        4.06      0.94 o
   0   2  13       97.45       95.82      2.33 o
   1   2  13       14.53       12.77      1.71 o
   2   2  13        6.76        6.25      0.85 o
   3   2  13        0.00       -0.41      0.67 o
   4   2  13       18.21       14.62      1.98 o
   5   2  13        6.25        5.33      1.70 o
  -7   3  13       66.22       72.63      2.38 o
  -6   3  13       14.66       18.94      1.30 o
  -5   3  13        0.01       -0.35      0.68 o
  -4   3  13        4.25        5.22      0.78 o
  -3   3  13        0.00       -0.04      0.59 o
  -2   3  13        0.21       -0.30      0.54 o
  -1   3  13        2.64        0.89      0.98 o
   0   3  13        6.33        6.05      0.81 o
   1   3  13       55.71       57.60      2.80 o
   2   3  13        9.01        5.83      0.85 o
   3   3  13        2.11        1.69      0.88 o
   4   3  13        2.74        1.79      2.00 o
   5   3  13        7.29        5.06      1.72 o
  -7   4  13       12.61       12.23      1.92 o
  -6   4  13       22.14       21.11      2.05 o
  -5   4  13       17.15       15.87      1.60 o
  -4   4  13        8.81        8.21      1.17 o
  -3   4  13        1.83        2.02      0.68 o
  -2   4  13       15.27       14.04      0.95 o
  -1   4  13        0.06        0.27      0.57 o
   0   4  13       88.60       85.09      1.90 o
   1   4  13      105.42      104.46      2.86 o
   2   4  13        6.72        7.28      0.77 o
   3   4  13       22.13       22.10      1.11 o
   4   4  13        0.05       -1.17      1.17 o
   5   4  13       15.66       11.90      1.32 o
  -6   5  13       20.08       20.67      1.95 o
  -5   5  13        0.06       -0.72      0.72 o
  -4   5  13       18.75       18.18      1.43 o
  -3   5  13       39.90       39.20      2.22 o
  -2   5  13        1.39       -0.16      0.64 o
  -1   5  13        0.09        0.51      0.96 o
   0   5  13       27.96       27.47      1.21 o
   1   5  13       61.47       59.94      2.02 o
   2   5  13       48.84       51.81      1.69 o
   3   5  13       11.20        7.68      1.08 o
   4   5  13        0.03       -1.01      1.01 o
  -6   6  13       22.66       21.43      1.58 o
  -5   6  13       33.63       39.63      2.97 o
  -4   6  13        1.54        2.13      0.88 o
  -3   6  13       16.21       21.14      1.37 o
  -2   6  13       11.45       12.63      2.54 o
  -1   6  13        9.82       11.38      0.90 o
   0   6  13       50.96       48.40      1.44 o
   1   6  13       46.08       45.07      2.25 o
   2   6  13        0.28        0.79      0.66 o
   3   6  13       31.42       33.34      2.07 o
   4   6  13        9.17       12.23      1.54 o
  -5   7  13       12.11        8.49      1.83 o
  -4   7  13       38.24       40.41      1.92 o
  -3   7  13        7.04        5.06      0.97 o
  -2   7  13       24.06       26.63      1.44 o
  -1   7  13        2.15        3.65      1.02 o
   0   7  13        3.91        2.01      0.82 o
   1   7  13        0.04        1.07      0.79 o
   2   7  13       16.87       17.38      1.70 o
   3   7  13       12.61       13.56      1.66 o
  -3   8  13       68.33       83.32      2.69 o
  -2   8  13        2.15        3.93      1.52 o
  -1   8  13        0.00       -0.65      0.65 o
   0   8  13        2.26        1.64      1.77 o
   1   8  13        7.53        9.71      0.93 o
   2   8  13       10.41        7.27      1.77 o
  -6   0  14       90.15       97.69      4.88 o
  -5   0  14       60.67       61.03      3.55 o
  -4   0  14        5.26        2.51      1.48 o
  -3   0  14      129.28      133.44      4.26 o
  -2   0  14      292.34      308.20      7.55 o
  -1   0  14       33.63       30.50      2.02 o
   0   0  14       22.25       21.40      1.80 o
   1   0  14      116.86      109.80      4.58 o
   2   0  14        0.06       -1.09      1.33 o
   3   0  14       74.10       73.26      3.47 o
   4   0  14      172.35      193.15      8.87 o
  -6   1  14       93.32       88.31      4.58 o
  -5   1  14        6.89        7.51      1.20 o
  -4   1  14       84.84       86.55      2.98 o
  -3   1  14       86.03       83.96      2.54 o
  -2   1  14      140.16      149.44      3.20 o
  -1   1  14        0.57        0.87      0.75 o
   0   1  14      142.55      133.90      3.58 o
   1   1  14      147.71      143.90      3.80 o
   2   1  14      137.71      140.00      3.09 o
   3   1  14       36.03       36.70      1.64 o
   4   1  14       17.08       15.38      2.19 o
  -6   2  14       22.35       25.33      1.83 o
  -5   2  14       54.25       53.59      2.40 o
  -4   2  14        7.52        4.19      1.20 o
  -3   2  14      134.61      143.30      3.53 o
  -2   2  14      189.37      199.66      3.88 o
  -1   2  14        4.30        0.70      0.89 o
   0   2  14       48.72       56.21      2.32 o
   1   2  14       21.96       23.14      1.61 o
   2   2  14        6.47        3.50      0.87 o
   3   2  14       61.40       62.94      2.25 o
   4   2  14      113.08      123.55      7.09 o
  -6   3  14       13.65       13.50      1.18 o
  -5   3  14        1.01        2.40      0.91 o
  -4   3  14       55.16       59.42      1.71 o
  -3   3  14       79.90       81.14      2.53 o
  -2   3  14       17.12       17.00      2.06 o
  -1   3  14       13.72       18.58      1.15 o
   0   3  14        0.02       -0.75      0.75 o
   1   3  14       45.60       43.29      2.15 o
   2   3  14      125.15      135.86      3.58 o
   3   3  14       62.71       70.09      2.39 o
   4   3  14        6.02        2.96      2.07 o
  -5   4  14       39.33       36.99      1.76 o
  -4   4  14        1.92        2.19      0.76 o
  -3   4  14       10.84       13.62      1.39 o
  -2   4  14      105.58      116.78      2.88 o
  -1   4  14        3.44        2.09      0.68 o
   0   4  14       24.98       32.87      1.21 o
   1   4  14        0.18        0.07      0.77 o
   2   4  14       12.89       12.04      1.27 o
   3   4  14       40.33       43.09      4.21 o
  -5   5  14        0.62        0.20      0.93 o
  -4   5  14       54.70       63.11      2.35 o
  -3   5  14       83.77       89.38      2.68 o
  -2   5  14        6.77        8.81      0.92 o
  -1   5  14       71.06       81.11      2.14 o
   0   5  14        7.52        7.84      0.83 o
   1   5  14       26.96       29.49      1.69 o
   2   5  14       10.45        8.00      0.85 o
   3   5  14       59.94       71.03      2.98 o
  -4   6  14        0.07       -1.08      1.08 o
  -3   6  14       36.94       47.40      2.13 o
  -2   6  14      195.23      210.56      4.71 o
  -1   6  14        1.17       -0.72      0.77 o
   0   6  14       58.77       57.92      2.14 o
   1   6  14        2.81        0.92      0.84 o
   2   6  14        0.01       -0.71      0.71 o
  -2   7  14       23.65       24.74      2.49 o
  -1   7  14       44.05       46.13      1.92 o
   0   7  14       16.05       14.45      1.77 o
  -4   1  15        0.94        0.52      1.11 o
  -3   1  15        9.74        8.76      1.14 o
  -2   1  15        0.01       -0.90      0.90 o
  -1   1  15        0.36        0.21      0.83 o
   0   1  15        2.07        2.27      0.90 o
   1   1  15        2.03        1.44      0.96 o
   2   1  15        0.08       -0.80      0.80 o
  -4   2  15       21.23       21.32      1.66 o
  -3   2  15        0.02       -0.76      0.84 o
  -2   2  15        0.57        0.56      0.86 o
  -1   2  15       11.14       10.51      1.77 o
   0   2  15        2.73        0.73      0.86 o
   1   2  15        0.12       -0.72      0.72 o
   2   2  15        0.03       -0.86      0.90 o
  -4   3  15       15.18       16.11      3.40 o
  -3   3  15       14.29       12.28      1.28 o
  -2   3  15        0.00       -0.07      1.13 o
  -1   3  15        7.14        5.53      1.09 o
   0   3  15        4.08        3.34      0.90 o
   1   3  15        7.62        9.80      1.04 o
   2   3  15        5.99        4.84      1.05 o
  -3   4  15        0.07        0.34      0.90 o
  -2   4  15       24.64       23.98      1.58 o
  -1   4  15        5.00        6.97      1.09 o
   0   4  15        1.22       -0.44      0.85 o
   1   4  15        0.02        0.23      1.03 o
 
